# Supplementary material for: 4′-Chloro-3′,5′-dimethoxy­acetanilide
Source: Acta Crystallogr Sect E Struct Rep Online. 2009 Apr 22;65(Pt 5):o1078. doi: 10.1107/S1600536809013166 (PMC2977757; doi:10.1107/S1600536809013166)
Supplement: Supplementary file 1 [file e-65-o1078-sup1.cif]

##############################################################################
###                                                                        ###
###        Electronic paper (Acta Crystallographica Section E)             ###
###                                                                        ###
##############################################################################
#                                                                            #
# This CIF contains the data in a paper accepted for publication in Acta     #
# Crystallographica Section E. It conforms to the requirements of Notes      #
# for Authors for Section E, and has been peer reviewed under the auspices   #
# of the IUCr Commission on Journals.                                        #
#                                                                            #
# Full details of the Crystallographic Information File format               #
# are given in the paper "The Crystallographic Information File (CIF):       #
# a New Standard Archive File for Crystallography" by S. R. Hall, F. H.      #
# Allen and I. D. Brown [Acta Cryst. (1991), A47, 655-685].                  #
#                                                                            #
# The current version of the core CIF dictionary is obtainable from          #
# ftp://ftp.iucr.org/pub/cif_core.dic. The current version number is 2.4.    #
#                                                                            #
# Software is freely available for graphical display of the structure(s) in  #
# this CIF.  For information consult the CIF home page http://www.iucr.org/  #
# cif/home.html                                                              #
#                                                                            #
# This file may be used for bona fide research purposes within the           #
# scientific community so long as proper attribution is given to the journal # 
# article from which it was obtained.                                        #
#                                                                            #
##############################################################################
                                             
data_I
_audit_creation_method     SHELXL-97
_chemical_name_systematic
;
4'-Chloro-3',5'-dimethoxyacetanilide
;
_chemical_name_common     ?
_chemical_formula_moiety     'C10 H12 Cl N O3'
_chemical_formula_sum     'C10 H12 Cl N O3'
_chemical_formula_iupac     'C10 H12 Cl N O3'
_chemical_formula_weight     229.66
_chemical_melting_point     493
_symmetry_cell_setting     Monoclinic
_symmetry_space_group_name_H-M     P2(1)
loop_
    _symmetry_equiv_pos_as_xyz
    'x, y, z'
    '-x, y+1/2, -z'
_cell_length_a     11.1373(14)
_cell_length_b     15.1159(19)
_cell_length_c     14.2802(18)
_cell_angle_alpha     90.00
_cell_angle_beta     111.9280(10)
_cell_angle_gamma     90.00
_cell_volume     2230.1(5)
_cell_formula_units_Z     8
_cell_measurement_reflns_used     7547
_cell_measurement_theta_min     2.39
_cell_measurement_theta_max     27.18
_cell_measurement_temperature     296(2)
_exptl_crystal_description     block
_exptl_crystal_colour     colourless
_exptl_crystal_size_max     0.30
_exptl_crystal_size_mid     0.20
_exptl_crystal_size_min     0.20
_exptl_crystal_density_diffrn     1.368
_exptl_crystal_density_meas     ?
_exptl_crystal_density_method     'not measured'
_exptl_crystal_F_000     960
_exptl_absorpt_coefficient_mu     0.329
_exptl_absorpt_correction_type     multi-scan
_exptl_absorpt_process_details     '(SADABS; Bruker, 2000)'
_exptl_absorpt_correction_T_min     0.9077
_exptl_absorpt_correction_T_max     0.9371
_exptl_special_details
;
;
_diffrn_ambient_temperature     296(2)
_diffrn_radiation_type     MoK\a
_diffrn_radiation_wavelength     0.71073
_diffrn_radiation_source     'fine-focus sealed tube'
_diffrn_radiation_monochromator     graphite
_diffrn_measurement_device_type     'Bruker SMART CCD area-detector'
_diffrn_measurement_method     '\f and \w'
_diffrn_detector_area_resol_mean     ?
_diffrn_reflns_number     11396
_diffrn_reflns_av_R_equivalents     0.0212
_diffrn_reflns_av_sigmaI/netI     0.0293
_diffrn_reflns_theta_min     2.04
_diffrn_reflns_theta_max     25.00
_diffrn_reflns_theta_full     25.00
_diffrn_measured_fraction_theta_max     0.996
_diffrn_measured_fraction_theta_full     0.996
_diffrn_reflns_limit_h_min     -12
_diffrn_reflns_limit_h_max     13
_diffrn_reflns_limit_k_min     -13
_diffrn_reflns_limit_k_max     17
_diffrn_reflns_limit_l_min     -16
_diffrn_reflns_limit_l_max     16
_diffrn_standards_number     ?
_diffrn_standards_interval_count     ?
_diffrn_standards_interval_time     ?
_diffrn_standards_decay_%     ?
_refine_special_details
;
Refinement of <i>F</i>^2^ against ALL reflections. The weighted <i>R</i>-factor
<i>wR</i> and goodness of fit <i>S</i> are based on <i>F</i>^2^, conventional
<i>R</i>-factors <i>R</i> are based on <i>F</i>, with <i>F</i> set to zero for
negative <i>F</i>^2^. The threshold expression of <i>F</i>^2^ >
\s(<i>F</i>^2^) is used only for calculating <i>R</i>-factors(gt) <i>etc</i>.
and is not relevant to the choice of reflections for refinement.
<i>R</i>-factors based on <i>F</i>^2^ are statistically about twice as large
as those based on <i>F</i>, and <i>R</i>- factors based on ALL data will be
even larger.
;
_reflns_number_total     6377
_reflns_number_gt     5985
_reflns_threshold_expression     I>2\s(I)
_refine_ls_structure_factor_coef     Fsqd
_refine_ls_matrix_type     full
_refine_ls_R_factor_all     0.0380
_refine_ls_R_factor_gt     0.0353
_refine_ls_wR_factor_gt     0.1025
_refine_ls_wR_factor_ref     0.1049
_refine_ls_goodness_of_fit_ref     1.071
_refine_ls_restrained_S_all     1.068
_refine_ls_number_reflns     6377
_refine_ls_number_parameters     570
_refine_ls_number_restraints     38
_refine_ls_hydrogen_treatment     mixed
_refine_ls_weighting_scheme     calc
_refine_ls_weighting_details
         'calc w=1/[\s^2^(Fo^2^)+(0.0603P)^2^+0.5909P] where P=(Fo^2^+2Fc^2^)/3'
_atom_sites_solution_hydrogens     geom
_atom_sites_solution_primary     direct
_atom_sites_solution_secondary     difmap
_refine_ls_shift/su_max     0.001
_refine_ls_shift/su_mean     0.000
_refine_diff_density_max     0.254
_refine_diff_density_min     -0.175
_refine_ls_extinction_method     'SHELXL97 (Sheldrick, 2008)'
_refine_ls_extinction_coef     0.0059(8)
_refine_ls_extinction_expression
                                  'Fc^*^=kFc[1+0.001xFc^2^\l^3^/sin(2\q)]^-1/4^'
_refine_ls_abs_structure_details     'Flack (1983), 2293 Friedel pairs'
_refine_ls_abs_structure_Flack     -0.02(5)
loop_
    _atom_type_symbol
    _atom_type_description
    _atom_type_scat_dispersion_real
    _atom_type_scat_dispersion_imag
    _atom_type_scat_source
    'C' 'C' 0.0033 0.0016
                         'International Tables Vol C Tables 4.2.6.8 and 6.1.1.4'
    'H' 'H' 0.0000 0.0000
                         'International Tables Vol C Tables 4.2.6.8 and 6.1.1.4'
    'Cl' 'Cl' 0.1484 0.1585
                         'International Tables Vol C Tables 4.2.6.8 and 6.1.1.4'
    'N' 'N' 0.0061 0.0033
                         'International Tables Vol C Tables 4.2.6.8 and 6.1.1.4'
    'O' 'O' 0.0106 0.0060
                         'International Tables Vol C Tables 4.2.6.8 and 6.1.1.4'
_computing_data_collection     'SMART (Bruker, 2000)'
_computing_cell_refinement     'SMART (Bruker, 2000)'
_computing_data_reduction     'SAINT (Bruker, 2000)'
_computing_structure_solution     'SHELXS97 (Sheldrick, 2008)'
_computing_structure_refinement     'SHELXL97 (Sheldrick, 2008)'
_computing_molecular_graphics     'SHELXTL (Sheldrick, 2008)'
_computing_publication_material     'SHELXTL (Sheldrick, 2008)'
loop_
    _atom_site_type_symbol
    _atom_site_label
    _atom_site_fract_x
    _atom_site_fract_y
    _atom_site_fract_z
    _atom_site_U_iso_or_equiv
    _atom_site_adp_type
    _atom_site_calc_flag
    _atom_site_refinement_flags
    _atom_site_occupancy
    _atom_site_disorder_assembly
    _atom_site_disorder_group
    Cl Cl1 0.50814(9) 0.60141(6) 0.49262(8) 0.0642(3) Uani d . 1 . .
    O O1 0.2442(2) 0.54965(16) 0.3810(2) 0.0611(6) Uani d . 1 . .
    O O2 0.1586(3) 0.97634(19) 0.3086(2) 0.0662(7) Uani d . 1 . .
    O O3 0.5250(2) 0.78822(18) 0.4969(2) 0.0568(6) Uani d . 1 . .
    N N1 0.0655(3) 0.8428(2) 0.3098(2) 0.0503(7) Uani d . 1 . .
    C C1 0.1754(3) 0.7879(2) 0.3532(2) 0.0421(7) Uani d . 1 . .
    C C2 0.2992(3) 0.8216(2) 0.4038(2) 0.0424(7) Uani d . 1 . .
    H H2 0.3133 0.8824 0.4097 0.051 Uiso calc R 1 . .
    C C3 0.4001(3) 0.7634(2) 0.4448(2) 0.0421(7) Uani d . 1 . .
    C C4 0.3794(3) 0.6724(2) 0.4367(2) 0.0440(7) Uani d . 1 . .
    C C5 0.2560(3) 0.6400(2) 0.3866(2) 0.0455(7) Uani d . 1 . .
    C C6 0.1529(3) 0.6973(2) 0.3435(2) 0.0462(7) Uani d . 1 . .
    H H6 0.0701 0.6755 0.3086 0.055 Uiso calc R 1 . .
    C C7 0.1193(4) 0.5133(3) 0.3338(4) 0.0762(12) Uani d . 1 . .
    H H7A 0.0653 0.5320 0.3691 0.114 Uiso calc RU 1 . .
    H H7B 0.1249 0.4499 0.3350 0.114 Uiso calc RU 1 . .
    H H7C 0.0826 0.5333 0.2651 0.114 Uiso calc RU 1 . .
    C C8 0.0608(3) 0.9307(3) 0.2914(3) 0.0535(8) Uani d . 1 . .
    C C9 -0.0731(4) 0.9684(3) 0.2456(4) 0.0721(12) Uani d . 1 . .
    H H9A -0.0679 1.0316 0.2405 0.108 Uiso calc RU 1 . .
    H H9B -0.1207 0.9541 0.2874 0.108 Uiso calc RU 1 . .
    H H9C -0.1163 0.9438 0.1795 0.108 Uiso calc RU 1 . .
    C C10 0.5538(4) 0.8806(3) 0.5012(3) 0.0665(11) Uani d . 1 . .
    H H10A 0.5279 0.9037 0.4339 0.100 Uiso calc RU 1 . .
    H H10B 0.6451 0.8893 0.5361 0.100 Uiso calc RU 1 . .
    H H10C 0.5077 0.9108 0.5366 0.100 Uiso calc RU 1 . .
    Cl Cl2 0.55954(10) -0.15609(7) 0.01677(8) 0.0650(3) Uani d . 1 . .
    O O4 0.3842(2) -0.20909(15) 0.11098(18) 0.0527(6) Uani d . 1 . .
    O O5 0.3629(2) 0.21934(17) 0.1938(2) 0.0605(6) Uani d . 1 . .
    O O6 0.5970(3) 0.03091(19) 0.0383(2) 0.0683(7) Uani d . 1 . .
    N N2 0.3041(3) 0.07914(18) 0.2169(2) 0.0441(6) Uani d D 1 . .
    C C11 0.3702(3) 0.0277(2) 0.1693(2) 0.0399(7) Uani d . 1 . .
    C C12 0.3470(3) -0.0642(2) 0.1676(2) 0.0420(7) Uani d . 1 . .
    H H12 0.2938 -0.0870 0.1986 0.050 Uiso calc R 1 . .
    C C13 0.4040(3) -0.1200(2) 0.1194(2) 0.0415(7) Uani d . 1 . .
    C C14 0.4881(3) -0.0857(2) 0.0775(2) 0.0460(7) Uani d . 1 . .
    C C15 0.5123(3) 0.0043(2) 0.0808(2) 0.0457(7) Uani d . 1 . .
    C C16 0.4517(3) 0.0612(2) 0.1258(2) 0.0460(7) Uani d . 1 . .
    H H16 0.4662 0.1218 0.1264 0.055 Uiso calc R 1 . .
    C C17 0.6186(5) 0.1241(3) 0.0333(4) 0.0850(15) Uani d . 1 . .
    H H17A 0.5369 0.1539 0.0039 0.128 Uiso calc RU 1 . .
    H H17B 0.6689 0.1342 -0.0075 0.128 Uiso calc RU 1 . .
    H H17C 0.6643 0.1466 0.1001 0.128 Uiso calc RU 1 . .
    C C18 0.3005(3) 0.1681(2) 0.2249(3) 0.0502(8) Uani d . 1 . .
    C C19 0.2165(4) 0.2013(3) 0.2789(3) 0.0629(10) Uani d . 1 . .
    H H19A 0.2691 0.2130 0.3483 0.094 Uiso calc RU 1 . .
    H H19B 0.1529 0.1573 0.2757 0.094 Uiso calc RU 1 . .
    H H19C 0.1738 0.2547 0.2474 0.094 Uiso calc RU 1 . .
    C C20 0.2957(4) -0.2457(3) 0.1515(3) 0.0606(10) Uani d . 1 . .
    H H20A 0.3300 -0.2388 0.2236 0.091 Uiso calc RU 1 . .
    H H20B 0.2834 -0.3074 0.1349 0.091 Uiso calc RU 1 . .
    H H20C 0.2142 -0.2155 0.1233 0.091 Uiso calc RU 1 . .
    Cl Cl3 0.01359(8) -0.00462(6) 1.02777(6) 0.0524(2) Uani d . 1 . .
    O O7 0.0568(2) 0.18003(16) 1.00635(18) 0.0531(6) Uani d . 1 . .
    O O8 0.1927(2) 0.27104(18) 0.73842(19) 0.0609(7) Uani d . 1 . .
    O O9 0.1311(3) -0.10568(15) 0.91356(18) 0.0538(6) Uani d . 1 . .
    N N3 0.3026(3) 0.1427(2) 0.7915(2) 0.0451(6) Uani d . 1 . .
    C C21 0.2327(3) 0.1090(2) 0.8477(2) 0.0392(7) Uani d . 1 . .
    C C22 0.1802(3) 0.1657(2) 0.8994(2) 0.0423(7) Uani d . 1 . .
    H H22 0.1904 0.2266 0.8972 0.051 Uiso calc R 1 . .
    C C23 0.1126(3) 0.1297(2) 0.9542(2) 0.0412(7) Uani d . 1 . .
    C C24 0.0979(3) 0.0387(2) 0.9583(2) 0.0389(6) Uani d . 1 . .
    C C25 0.1523(3) -0.0168(2) 0.9073(2) 0.0405(7) Uani d . 1 . .
    C C26 0.2202(3) 0.0183(2) 0.8522(2) 0.0428(7) Uani d . 1 . .
    H H26 0.2570 -0.0189 0.8185 0.051 Uiso calc R 1 . .
    C C27 0.1790(5) -0.1637(3) 0.8574(3) 0.0682(11) Uani d . 1 . .
    H H27A 0.1397 -0.1494 0.7869 0.102 Uiso calc RU 1 . .
    H H27B 0.1584 -0.2237 0.8678 0.102 Uiso calc RU 1 . .
    H H27C 0.2712 -0.1572 0.8795 0.102 Uiso calc RU 1 . .
    C C28 0.2784(3) 0.2203(2) 0.7393(2) 0.0454(7) Uani d . 1 . .
    C C29 0.3613(3) 0.2385(3) 0.6798(3) 0.0573(9) Uani d . 1 . .
    H H29A 0.3143 0.2242 0.6102 0.086 Uiso calc RU 1 . .
    H H29B 0.4383 0.2031 0.7055 0.086 Uiso calc RU 1 . .
    H H29C 0.3846 0.3000 0.6856 0.086 Uiso calc RU 1 . .
    C C30 0.0697(4) 0.2730(2) 1.0017(3) 0.0606(9) Uani d . 1 . .
    H H30A 0.1596 0.2887 1.0307 0.091 Uiso calc RU 1 . .
    H H30B 0.0240 0.3014 1.0386 0.091 Uiso calc RU 1 . .
    H H30C 0.0342 0.2919 0.9325 0.091 Uiso calc RU 1 . .
    Cl Cl4 1.03856(8) 0.29948(8) 0.49008(8) 0.0684(3) Uani d . 1 . .
    O O10 0.8345(2) 0.17496(18) 0.3899(2) 0.0619(7) Uani d . 1 . .
    O O11 0.4972(2) 0.53597(17) 0.23430(19) 0.0573(6) Uani d . 1 . .
    O O12 0.9289(2) 0.47290(17) 0.47789(18) 0.0566(6) Uani d . 1 . .
    N N4 0.4909(2) 0.38854(19) 0.2602(2) 0.0429(6) Uani d . 1 . .
    C C31 0.6224(3) 0.3698(2) 0.3182(2) 0.0361(6) Uani d . 1 . .
    C C32 0.6607(3) 0.2822(2) 0.3235(2) 0.0430(7) Uani d . 1 . .
    H H32 0.6014 0.2386 0.2899 0.052 Uiso calc R 1 . .
    C C33 0.7887(3) 0.2602(2) 0.3797(2) 0.0457(7) Uani d . 1 . .
    C C34 0.8772(3) 0.3252(2) 0.4263(2) 0.0437(7) Uani d . 1 . .
    C C35 0.8372(3) 0.4127(2) 0.4242(2) 0.0410(7) Uani d . 1 . .
    C C36 0.7081(3) 0.4349(2) 0.3696(2) 0.0403(7) Uani d . 1 . .
    H H36 0.6803 0.4931 0.3679 0.048 Uiso calc R 1 . .
    C C37 0.8871(4) 0.5614(3) 0.4803(3) 0.0678(11) Uani d . 1 . .
    H H37A 0.8620 0.5870 0.4142 0.102 Uiso calc RU 1 . .
    H H37B 0.9566 0.5953 0.5271 0.102 Uiso calc RU 1 . .
    H H37C 0.8146 0.5618 0.5012 0.102 Uiso calc RU 1 . .
    C C38 0.4380(3) 0.4664(2) 0.2209(2) 0.0426(7) Uani d . 1 . .
    C C39 0.2963(3) 0.4632(3) 0.1571(3) 0.0570(9) Uani d . 1 . .
    H H39A 0.2558 0.5171 0.1654 0.086 Uiso calc RU 1 . .
    H H39B 0.2572 0.4140 0.1774 0.086 Uiso calc RU 1 . .
    H H39C 0.2850 0.4565 0.0874 0.086 Uiso calc RU 1 . .
    C C40 0.7423(4) 0.1055(3) 0.3627(3) 0.0641(10) Uani d . 1 . .
    H H40A 0.6810 0.1147 0.3945 0.096 Uiso calc RU 1 . .
    H H40B 0.7856 0.0500 0.3845 0.096 Uiso calc RU 1 . .
    H H40C 0.6977 0.1048 0.2907 0.096 Uiso calc RU 1 . .
    H H3A 0.361(3) 0.109(2) 0.786(2) 0.039(8) Uiso d . 1 . .
    H H2A 0.261(3) 0.047(2) 0.247(3) 0.055(10) Uiso d D 1 . .
    H H1A -0.008(4) 0.819(3) 0.295(3) 0.055(11) Uiso d . 1 . .
    H H4A 0.440(3) 0.346(3) 0.235(3) 0.050(10) Uiso d . 1 . .
loop_
    _atom_site_aniso_label
    _atom_site_aniso_U_11
    _atom_site_aniso_U_22
    _atom_site_aniso_U_33
    _atom_site_aniso_U_12
    _atom_site_aniso_U_13
    _atom_site_aniso_U_23
    Cl1 0.0549(5) 0.0394(5) 0.0880(6) 0.0025(4) 0.0147(4) 0.0066(5)
    O1 0.0557(13) 0.0326(14) 0.0833(16) -0.0071(11) 0.0123(12) -0.0004(12)
    O2 0.0690(16) 0.0501(17) 0.0882(18) 0.0024(13) 0.0392(14) 0.0134(14)
    O3 0.0495(12) 0.0405(15) 0.0749(15) -0.0088(11) 0.0167(11) -0.0075(12)
    N1 0.0492(16) 0.0429(17) 0.0614(17) 0.0034(14) 0.0237(14) 0.0054(14)
    C1 0.0497(16) 0.0368(19) 0.0453(16) 0.0035(14) 0.0241(13) 0.0041(14)
    C2 0.0546(17) 0.0311(17) 0.0483(16) -0.0007(14) 0.0271(14) -0.0018(13)
    C3 0.0442(16) 0.0391(19) 0.0463(16) -0.0040(14) 0.0206(14) -0.0050(14)
    C4 0.0514(17) 0.0325(17) 0.0494(17) -0.0002(14) 0.0204(14) -0.0004(14)
    C5 0.0557(18) 0.0305(17) 0.0524(18) -0.0046(14) 0.0227(15) 0.0050(14)
    C6 0.0453(16) 0.041(2) 0.0520(17) -0.0029(15) 0.0184(14) -0.0011(15)
    C7 0.065(2) 0.039(2) 0.116(3) -0.0170(19) 0.025(2) -0.006(2)
    C8 0.0609(19) 0.049(2) 0.062(2) 0.0056(18) 0.0365(17) 0.0046(18)
    C9 0.071(2) 0.058(3) 0.095(3) 0.019(2) 0.041(2) 0.018(2)
    C10 0.064(2) 0.043(2) 0.089(3) -0.0149(18) 0.024(2) -0.008(2)
    Cl2 0.0837(6) 0.0467(5) 0.0848(6) 0.0072(5) 0.0548(5) 0.0030(5)
    O4 0.0759(15) 0.0264(12) 0.0671(14) -0.0033(11) 0.0398(12) -0.0016(11)
    O5 0.0622(14) 0.0320(14) 0.0868(18) -0.0095(12) 0.0270(13) -0.0055(13)
    O6 0.0870(18) 0.0430(15) 0.0985(19) -0.0058(14) 0.0619(16) 0.0053(14)
    N2 0.0515(14) 0.0282(15) 0.0535(15) -0.0054(12) 0.0206(12) -0.0033(11)
    C11 0.0403(15) 0.0311(17) 0.0436(15) -0.0012(12) 0.0101(12) -0.0014(13)
    C12 0.0457(15) 0.0331(18) 0.0474(16) -0.0024(14) 0.0175(13) 0.0006(14)
    C13 0.0505(16) 0.0300(17) 0.0429(15) -0.0021(13) 0.0160(13) 0.0027(13)
    C14 0.0504(16) 0.0415(19) 0.0465(16) 0.0045(15) 0.0186(14) 0.0042(14)
    C15 0.0467(16) 0.0377(18) 0.0533(17) -0.0019(14) 0.0192(14) 0.0093(15)
    C16 0.0492(16) 0.0326(18) 0.0502(16) -0.0017(14) 0.0117(14) 0.0044(14)
    C17 0.121(4) 0.055(3) 0.106(3) -0.027(3) 0.074(3) 0.002(3)
    C18 0.0464(16) 0.0361(19) 0.060(2) 0.0015(15) 0.0103(15) -0.0037(16)
    C19 0.074(2) 0.040(2) 0.078(2) 0.0051(18) 0.032(2) -0.0058(19)
    C20 0.086(3) 0.039(2) 0.073(2) -0.0149(19) 0.048(2) -0.0115(17)
    Cl3 0.0530(4) 0.0560(6) 0.0536(4) -0.0101(4) 0.0260(4) -0.0017(4)
    O7 0.0646(14) 0.0405(14) 0.0654(14) 0.0032(11) 0.0370(12) -0.0089(11)
    O8 0.0659(15) 0.0546(17) 0.0636(15) 0.0218(13) 0.0259(12) 0.0196(13)
    O9 0.0757(15) 0.0296(13) 0.0619(14) -0.0054(11) 0.0325(12) -0.0049(10)
    N3 0.0457(14) 0.0422(17) 0.0514(15) 0.0054(13) 0.0230(12) 0.0058(12)
    C21 0.0375(14) 0.0394(18) 0.0391(14) 0.0013(13) 0.0123(12) 0.0017(14)
    C22 0.0469(16) 0.0300(17) 0.0499(17) 0.0006(13) 0.0180(14) 0.0005(13)
    C23 0.0390(14) 0.0423(19) 0.0407(15) 0.0026(13) 0.0132(12) -0.0074(13)
    C24 0.0391(14) 0.0415(18) 0.0357(14) -0.0034(13) 0.0135(12) 0.0009(13)
    C25 0.0463(15) 0.0326(17) 0.0396(14) -0.0005(13) 0.0125(12) -0.0005(13)
    C26 0.0477(16) 0.0401(19) 0.0419(15) 0.0062(14) 0.0181(13) -0.0024(13)
    C27 0.102(3) 0.035(2) 0.078(3) 0.005(2) 0.046(2) -0.0047(19)
    C28 0.0445(15) 0.044(2) 0.0424(15) -0.0005(15) 0.0109(13) 0.0064(15)
    C29 0.0567(19) 0.056(2) 0.061(2) -0.0024(18) 0.0250(17) 0.0147(18)
    C30 0.077(2) 0.036(2) 0.075(2) 0.0081(17) 0.036(2) -0.0091(18)
    Cl4 0.0425(4) 0.0693(7) 0.0779(6) 0.0103(4) 0.0048(4) 0.0099(5)
    O10 0.0555(14) 0.0418(15) 0.0805(17) 0.0127(12) 0.0163(12) 0.0019(13)
    O11 0.0465(12) 0.0368(13) 0.0775(16) -0.0083(11) 0.0106(11) 0.0043(12)
    O12 0.0441(12) 0.0495(16) 0.0607(13) -0.0096(11) 0.0018(10) 0.0048(11)
    N4 0.0352(12) 0.0349(16) 0.0527(15) -0.0069(12) 0.0097(11) -0.0019(12)
    C31 0.0365(13) 0.0358(18) 0.0352(13) -0.0004(12) 0.0124(11) 0.0028(12)
    C32 0.0430(15) 0.0372(18) 0.0457(16) 0.0001(13) 0.0128(13) -0.0035(14)
    C33 0.0473(16) 0.043(2) 0.0460(16) 0.0074(15) 0.0168(14) 0.0003(14)
    C34 0.0389(15) 0.048(2) 0.0422(15) 0.0054(14) 0.0124(12) 0.0085(14)
    C35 0.0404(15) 0.0426(19) 0.0367(14) -0.0075(14) 0.0106(12) 0.0024(13)
    C36 0.0402(14) 0.0378(17) 0.0393(14) -0.0004(14) 0.0106(12) 0.0056(13)
    C37 0.060(2) 0.047(2) 0.073(2) -0.0112(18) -0.0012(18) -0.0011(19)
    C38 0.0385(15) 0.0393(19) 0.0488(16) -0.0008(14) 0.0149(13) -0.0010(14)
    C39 0.0402(16) 0.047(2) 0.075(2) -0.0010(15) 0.0111(16) -0.0036(18)
    C40 0.074(2) 0.045(2) 0.070(2) 0.008(2) 0.0227(19) -0.0044(19)
_geom_special_details
;
All e.s.d.'s (except the e.s.d. in the dihedral angle between two l.s. planes)
are estimated using the full covariance matrix. The cell e.s.d.'s are taken
into account individually in the estimation of e.s.d.'s in distances, angles
and torsion angles; correlations between e.s.d.'s in cell parameters are only
used when they are defined by crystal symmetry. An approximate (isotropic)
treatment of cell e.s.d.'s is used for estimating e.s.d.'s involving l.s.
planes.
;
loop_
    _geom_bond_atom_site_label_1
    _geom_bond_atom_site_label_2
    _geom_bond_site_symmetry_2
    _geom_bond_distance
    _geom_bond_publ_flag
    Cl1 C4 . 1.729(3) ?
    O1 C5 . 1.371(4) ?
    O1 C7 . 1.412(5) ?
    O2 C8 . 1.234(4) ?
    O3 C3 . 1.363(4) ?
    O3 C10 . 1.428(5) ?
    N1 C8 . 1.351(5) ?
    N1 C1 . 1.416(4) ?
    N1 H1A . 0.85(4) ?
    C1 C6 . 1.390(5) ?
    C1 C2 . 1.392(4) ?
    C2 C3 . 1.375(4) ?
    C2 H2 . 0.9300 ?
    C3 C4 . 1.393(5) ?
    C4 C5 . 1.381(5) ?
    C5 C6 . 1.385(5) ?
    C6 H6 . 0.9300 ?
    C7 H7A . 0.9600 ?
    C7 H7B . 0.9600 ?
    C7 H7C . 0.9600 ?
    C8 C9 . 1.500(5) ?
    C9 H9A . 0.9600 ?
    C9 H9B . 0.9600 ?
    C9 H9C . 0.9600 ?
    C10 H10A . 0.9600 ?
    C10 H10B . 0.9600 ?
    C10 H10C . 0.9600 ?
    Cl2 C14 . 1.741(3) ?
    O4 C13 . 1.362(4) ?
    O4 C20 . 1.428(4) ?
    O5 C18 . 1.229(4) ?
    O6 C15 . 1.359(4) ?
    O6 C17 . 1.436(5) ?
    N2 C18 . 1.351(4) ?
    N2 C11 . 1.408(4) ?
    N2 H2A . 0.895(18) ?
    C11 C16 . 1.374(5) ?
    C11 C12 . 1.411(5) ?
    C12 C13 . 1.384(5) ?
    C12 H12 . 0.9300 ?
    C13 C14 . 1.388(4) ?
    C14 C15 . 1.385(5) ?
    C15 C16 . 1.390(5) ?
    C16 H16 . 0.9300 ?
    C17 H17A . 0.9600 ?
    C17 H17B . 0.9600 ?
    C17 H17C . 0.9600 ?
    C18 C19 . 1.504(5) ?
    C19 H19A . 0.9600 ?
    C19 H19B . 0.9600 ?
    C19 H19C . 0.9600 ?
    C20 H20A . 0.9600 ?
    C20 H20B . 0.9600 ?
    C20 H20C . 0.9600 ?
    Cl3 C24 . 1.729(3) ?
    O7 C23 . 1.366(4) ?
    O7 C30 . 1.417(4) ?
    O8 C28 . 1.220(4) ?
    O9 C25 . 1.372(4) ?
    O9 C27 . 1.420(4) ?
    N3 C28 . 1.361(4) ?
    N3 C21 . 1.405(4) ?
    N3 H3A . 0.86(3) ?
    C21 C26 . 1.383(5) ?
    C21 C22 . 1.394(4) ?
    C22 C23 . 1.384(4) ?
    C22 H22 . 0.9300 ?
    C23 C24 . 1.389(5) ?
    C24 C25 . 1.390(4) ?
    C25 C26 . 1.384(4) ?
    C26 H26 . 0.9300 ?
    C27 H27A . 0.9600 ?
    C27 H27B . 0.9600 ?
    C27 H27C . 0.9600 ?
    C28 C29 . 1.495(5) ?
    C29 H29A . 0.9600 ?
    C29 H29B . 0.9600 ?
    C29 H29C . 0.9600 ?
    C30 H30A . 0.9600 ?
    C30 H30B . 0.9600 ?
    C30 H30C . 0.9600 ?
    Cl4 C34 . 1.729(3) ?
    O10 C33 . 1.373(4) ?
    O10 C40 . 1.418(5) ?
    O11 C38 . 1.219(4) ?
    O12 C35 . 1.369(4) ?
    O12 C37 . 1.421(5) ?
    N4 C38 . 1.341(4) ?
    N4 C31 . 1.416(4) ?
    N4 H4A . 0.84(4) ?
    C31 C36 . 1.376(4) ?
    C31 C32 . 1.385(5) ?
    C32 C33 . 1.390(4) ?
    C32 H32 . 0.9300 ?
    C33 C34 . 1.375(5) ?
    C34 C35 . 1.392(5) ?
    C35 C36 . 1.397(4) ?
    C36 H36 . 0.9300 ?
    C37 H37A . 0.9600 ?
    C37 H37B . 0.9600 ?
    C37 H37C . 0.9600 ?
    C38 C39 . 1.500(4) ?
    C39 H39A . 0.9600 ?
    C39 H39B . 0.9600 ?
    C39 H39C . 0.9600 ?
    C40 H40A . 0.9600 ?
    C40 H40B . 0.9600 ?
    C40 H40C . 0.9600 ?
loop_
    _geom_angle_atom_site_label_1
    _geom_angle_atom_site_label_2
    _geom_angle_atom_site_label_3
    _geom_angle_site_symmetry_1
    _geom_angle_site_symmetry_3
    _geom_angle
    _geom_angle_publ_flag
    C5 O1 C7 . . 118.1(3) ?
    C3 O3 C10 . . 117.4(3) ?
    C8 N1 C1 . . 128.7(3) ?
    C8 N1 H1A . . 113(3) ?
    C1 N1 H1A . . 118(3) ?
    C6 C1 C2 . . 121.3(3) ?
    C6 C1 N1 . . 116.1(3) ?
    C2 C1 N1 . . 122.6(3) ?
    C3 C2 C1 . . 118.7(3) ?
    C3 C2 H2 . . 120.7 ?
    C1 C2 H2 . . 120.7 ?
    O3 C3 C2 . . 124.2(3) ?
    O3 C3 C4 . . 115.0(3) ?
    C2 C3 C4 . . 120.9(3) ?
    C5 C4 C3 . . 119.7(3) ?
    C5 C4 Cl1 . . 120.9(3) ?
    C3 C4 Cl1 . . 119.4(2) ?
    O1 C5 C4 . . 116.0(3) ?
    O1 C5 C6 . . 123.5(3) ?
    C4 C5 C6 . . 120.5(3) ?
    C5 C6 C1 . . 118.9(3) ?
    C5 C6 H6 . . 120.5 ?
    C1 C6 H6 . . 120.5 ?
    O1 C7 H7A . . 109.5 ?
    O1 C7 H7B . . 109.5 ?
    H7A C7 H7B . . 109.5 ?
    O1 C7 H7C . . 109.5 ?
    H7A C7 H7C . . 109.5 ?
    H7B C7 H7C . . 109.5 ?
    O2 C8 N1 . . 122.9(3) ?
    O2 C8 C9 . . 122.3(4) ?
    N1 C8 C9 . . 114.8(3) ?
    C8 C9 H9A . . 109.5 ?
    C8 C9 H9B . . 109.5 ?
    H9A C9 H9B . . 109.5 ?
    C8 C9 H9C . . 109.5 ?
    H9A C9 H9C . . 109.5 ?
    H9B C9 H9C . . 109.5 ?
    O3 C10 H10A . . 109.5 ?
    O3 C10 H10B . . 109.5 ?
    H10A C10 H10B . . 109.5 ?
    O3 C10 H10C . . 109.5 ?
    H10A C10 H10C . . 109.5 ?
    H10B C10 H10C . . 109.5 ?
    C13 O4 C20 . . 117.4(3) ?
    C15 O6 C17 . . 118.0(3) ?
    C18 N2 C11 . . 128.9(3) ?
    C18 N2 H2A . . 118(2) ?
    C11 N2 H2A . . 113(2) ?
    C16 C11 N2 . . 124.6(3) ?
    C16 C11 C12 . . 120.1(3) ?
    N2 C11 C12 . . 115.3(3) ?
    C13 C12 C11 . . 119.7(3) ?
    C13 C12 H12 . . 120.2 ?
    C11 C12 H12 . . 120.2 ?
    O4 C13 C12 . . 123.9(3) ?
    O4 C13 C14 . . 116.4(3) ?
    C12 C13 C14 . . 119.7(3) ?
    C15 C14 C13 . . 120.4(3) ?
    C15 C14 Cl2 . . 119.9(2) ?
    C13 C14 Cl2 . . 119.6(3) ?
    O6 C15 C14 . . 115.7(3) ?
    O6 C15 C16 . . 124.1(3) ?
    C14 C15 C16 . . 120.1(3) ?
    C11 C16 C15 . . 119.9(3) ?
    C11 C16 H16 . . 120.1 ?
    C15 C16 H16 . . 120.1 ?
    O6 C17 H17A . . 109.5 ?
    O6 C17 H17B . . 109.5 ?
    H17A C17 H17B . . 109.5 ?
    O6 C17 H17C . . 109.5 ?
    H17A C17 H17C . . 109.5 ?
    H17B C17 H17C . . 109.5 ?
    O5 C18 N2 . . 123.9(3) ?
    O5 C18 C19 . . 121.3(3) ?
    N2 C18 C19 . . 114.8(3) ?
    C18 C19 H19A . . 109.5 ?
    C18 C19 H19B . . 109.5 ?
    H19A C19 H19B . . 109.5 ?
    C18 C19 H19C . . 109.5 ?
    H19A C19 H19C . . 109.5 ?
    H19B C19 H19C . . 109.5 ?
    O4 C20 H20A . . 109.5 ?
    O4 C20 H20B . . 109.5 ?
    H20A C20 H20B . . 109.5 ?
    O4 C20 H20C . . 109.5 ?
    H20A C20 H20C . . 109.5 ?
    H20B C20 H20C . . 109.5 ?
    C23 O7 C30 . . 116.9(3) ?
    C25 O9 C27 . . 117.2(3) ?
    C28 N3 C21 . . 125.9(3) ?
    C28 N3 H3A . . 117(2) ?
    C21 N3 H3A . . 116(2) ?
    C26 C21 C22 . . 120.9(3) ?
    C26 C21 N3 . . 118.3(3) ?
    C22 C21 N3 . . 120.7(3) ?
    C23 C22 C21 . . 118.9(3) ?
    C23 C22 H22 . . 120.6 ?
    C21 C22 H22 . . 120.6 ?
    O7 C23 C22 . . 122.9(3) ?
    O7 C23 C24 . . 116.4(3) ?
    C22 C23 C24 . . 120.7(3) ?
    C23 C24 C25 . . 119.6(3) ?
    C23 C24 Cl3 . . 119.8(2) ?
    C25 C24 Cl3 . . 120.6(3) ?
    O9 C25 C26 . . 123.8(3) ?
    O9 C25 C24 . . 115.9(3) ?
    C26 C25 C24 . . 120.2(3) ?
    C21 C26 C25 . . 119.6(3) ?
    C21 C26 H26 . . 120.2 ?
    C25 C26 H26 . . 120.2 ?
    O9 C27 H27A . . 109.5 ?
    O9 C27 H27B . . 109.5 ?
    H27A C27 H27B . . 109.5 ?
    O9 C27 H27C . . 109.5 ?
    H27A C27 H27C . . 109.5 ?
    H27B C27 H27C . . 109.5 ?
    O8 C28 N3 . . 122.8(3) ?
    O8 C28 C29 . . 121.6(3) ?
    N3 C28 C29 . . 115.6(3) ?
    C28 C29 H29A . . 109.5 ?
    C28 C29 H29B . . 109.5 ?
    H29A C29 H29B . . 109.5 ?
    C28 C29 H29C . . 109.5 ?
    H29A C29 H29C . . 109.5 ?
    H29B C29 H29C . . 109.5 ?
    O7 C30 H30A . . 109.5 ?
    O7 C30 H30B . . 109.5 ?
    H30A C30 H30B . . 109.5 ?
    O7 C30 H30C . . 109.5 ?
    H30A C30 H30C . . 109.5 ?
    H30B C30 H30C . . 109.5 ?
    C33 O10 C40 . . 117.6(3) ?
    C35 O12 C37 . . 117.2(3) ?
    C38 N4 C31 . . 128.1(3) ?
    C38 N4 H4A . . 112(3) ?
    C31 N4 H4A . . 119(3) ?
    C36 C31 C32 . . 121.1(3) ?
    C36 C31 N4 . . 121.9(3) ?
    C32 C31 N4 . . 117.0(3) ?
    C31 C32 C33 . . 119.3(3) ?
    C31 C32 H32 . . 120.4 ?
    C33 C32 H32 . . 120.4 ?
    O10 C33 C34 . . 116.6(3) ?
    O10 C33 C32 . . 123.1(3) ?
    C34 C33 C32 . . 120.2(3) ?
    C33 C34 C35 . . 120.2(3) ?
    C33 C34 Cl4 . . 120.7(3) ?
    C35 C34 Cl4 . . 119.1(2) ?
    O12 C35 C34 . . 117.0(3) ?
    O12 C35 C36 . . 123.4(3) ?
    C34 C35 C36 . . 119.7(3) ?
    C31 C36 C35 . . 119.3(3) ?
    C31 C36 H36 . . 120.3 ?
    C35 C36 H36 . . 120.3 ?
    O12 C37 H37A . . 109.5 ?
    O12 C37 H37B . . 109.5 ?
    H37A C37 H37B . . 109.5 ?
    O12 C37 H37C . . 109.5 ?
    H37A C37 H37C . . 109.5 ?
    H37B C37 H37C . . 109.5 ?
    O11 C38 N4 . . 124.3(3) ?
    O11 C38 C39 . . 120.5(3) ?
    N4 C38 C39 . . 115.1(3) ?
    C38 C39 H39A . . 109.5 ?
    C38 C39 H39B . . 109.5 ?
    H39A C39 H39B . . 109.5 ?
    C38 C39 H39C . . 109.5 ?
    H39A C39 H39C . . 109.5 ?
    H39B C39 H39C . . 109.5 ?
    O10 C40 H40A . . 109.5 ?
    O10 C40 H40B . . 109.5 ?
    H40A C40 H40B . . 109.5 ?
    O10 C40 H40C . . 109.5 ?
    H40A C40 H40C . . 109.5 ?
    H40B C40 H40C . . 109.5 ?
loop_
    _geom_hbond_atom_site_label_D
    _geom_hbond_atom_site_label_H
    _geom_hbond_atom_site_label_A
    _geom_hbond_site_symmetry_A
    _geom_hbond_distance_DH
    _geom_hbond_distance_HA
    _geom_hbond_distance_DA
    _geom_hbond_angle_DHA
    N3 H3A O11 2_646 0.86(3) 2.03(4) 2.886(4) 176(3)
    N2 H2A O2 1_545 0.895(18) 1.993(19) 2.887(4) 178(3)
    N1 H1A O8 2_556 0.85(4) 2.06(4) 2.906(4) 176(4)
    N4 H4A O5 . 0.84(4) 2.10(4) 2.909(4) 163(3)
data_global
_journal_date_recd_electronic     2009-02-27
_journal_date_accepted     2009-04-07
_journal_name_full     'Acta Crystallographica, Section E'
_journal_year     2009
_journal_volume     65
_journal_issue      5
_journal_page_first     o1078
_journal_page_last     o1078
_journal_paper_category     QO
_journal_coeditor_code     FL2238
_publ_contact_author_name     'Assoc. Prof. Zhonghua, Chen'
_publ_contact_author_address
;
  Department of Mathematics and Physics
  Shanghai University of Electric Power
  Shanghai 201203
  People's Republic of China
;
_publ_contact_author_email     chenzhonghua@shiep.edu.cn
_publ_contact_author_fax     ?
_publ_contact_author_phone     '86 21 68029202'
_publ_section_title
;
4'-Chloro-3',5'-dimethoxyacetanilide
;
loop_
    _publ_author_name
    _publ_author_footnote
    _publ_author_address
    'Li, Huiyu' .
;
Department of Mathematics and Physics
Shanghai University of Electric Power
Shanghai 201300
People's Republic of China
;
    'Zhu, Yanyan' .
;
Department of Mathematics and Physics
Shanghai University of Electric Power
Shanghai 201300
People's Republic of China
;
    'Chen, Zhonghua' .
;
Department of Mathematics and Physics
Shanghai University of Electric Power
Shanghai 201300
People's Republic of China
;
