# Supplementary material for: 4′-Chloro-3′,5′-dimethoxy­acetanilide
Source: Acta Crystallogr Sect E Struct Rep Online. 2009 Apr 22;65(Pt 5):o1078. doi: 10.1107/S1600536809013166 (PMC2977757; doi:10.1107/S1600536809013166)
Supplement: Supplementary file 2 [file e-65-o1078-Isup2.hkl]

# 
# h,k,l, Fc-squared, Fo-squared, sigma(Fo-squared) and status flag 
# 
data_I
_shelx_title ' A in P2(1)                       P21' 
_shelx_refln_list_code          4 
_shelx_F_calc_maximum      351.29 
_exptl_crystal_F_000       960.00 
_reflns_d_resolution_high  0.8409 
 
loop_ 
 _symmetry_equiv_pos_as_xyz 
 'x, y, z' 
 '-x, y+1/2, -z' 
 
_cell_length_a    11.1373 
_cell_length_b    15.1159 
_cell_length_c    14.2802 
_cell_angle_alpha  90.000 
_cell_angle_beta  111.928 
_cell_angle_gamma  90.000 
 
_shelx_F_squared_multiplier     1.000 
 
loop_ 
 _refln_index_h 
 _refln_index_k 
 _refln_index_l 
 _refln_F_squared_calc 
 _refln_F_squared_meas 
 _refln_F_squared_sigma 
 _refln_observed_status 
   5  -8   0      340.44      308.73     11.43 o 
   3  -7   0       95.28       85.59      4.59 o 
   4  -7   0      327.65      271.05      4.61 o 
   5  -7   0      382.50      401.56     13.78 o 
   6  -7   0      299.33      299.00     11.94 o 
   7  -7   0      101.70       90.89      6.22 o 
   2  -6   0      888.98      864.90     24.45 o 
   3  -6   0      697.77      741.29     21.26 o 
   4  -6   0      603.10      668.07     10.24 o 
   5  -6   0      773.87      683.66     10.83 o 
   6  -6   0      232.28      243.50      6.15 o 
   7  -6   0      467.56      437.71     15.62 o 
   1  -5   0      220.84      225.60      6.94 o 
   2  -5   0      682.09      668.15     18.92 o 
   3  -5   0     1292.56     1232.52     33.09 o 
   4  -5   0      178.83      167.55      6.84 o 
   5  -5   0      606.84      629.42     19.82 o 
   6  -5   0      428.85      405.07     14.19 o 
   7  -5   0      268.96      271.69      5.58 o 
   8  -5   0       29.83       27.24      2.00 o 
   1  -4   0     7446.08     7325.85    186.81 o 
   2  -4   0     3075.43     2915.00     75.80 o 
   3  -4   0     1905.96     1790.58     46.84 o 
   4  -4   0     1099.41     1194.69     33.26 o 
   5  -4   0     1447.01     1402.46     38.91 o 
   6  -4   0      276.39      262.99     10.21 o 
   7  -4   0      176.81      176.40      8.37 o 
   8  -4   0       92.55       79.13      2.71 o 
   9  -4   0      112.36      109.28      4.07 o 
  10  -4   0       11.27       12.43      2.19 o 
   1  -3   0     2295.70     2142.75     56.24 o 
   2  -3   0      971.87      874.09     23.68 o 
   3  -3   0      864.03      769.86     21.19 o 
   4  -3   0     1240.44     1280.02     24.06 o 
   5  -3   0      575.71      524.74     11.32 o 
   6  -3   0     1338.69     1249.79     25.01 o 
   7  -3   0      516.23      493.80     11.68 o 
   8  -3   0      266.75      243.05      7.37 o 
   9  -3   0      457.86      431.22      7.47 o 
  10  -3   0       53.79       55.01      2.91 o 
  11  -3   0       46.21       51.63      3.07 o 
  12  -3   0       34.68       35.80      5.71 o 
   1  -2   0      350.89      308.57      9.21 o 
   2  -2   0    10865.23    10682.01    267.78 o 
   3  -2   0      932.28      892.56     16.64 o 
   4  -2   0     1787.38     1776.70     33.19 o 
   5  -2   0     1993.81     2034.15     37.23 o 
   6  -2   0        9.75        7.85      2.14 o 
   7  -2   0      211.99      206.76      6.23 o 
   8  -2   0      931.20      928.11     19.82 o 
   9  -2   0       93.30       96.21      4.36 o 
  10  -2   0      180.05      198.44      5.30 o 
  11  -2   0        1.11        5.10      1.85 o 
  12  -2   0      116.59      118.26      6.68 o 
   1  -1   0     9060.99     9070.74    229.20 o 
   2  -1   0     4141.12     4065.99     72.95 o 
   3  -1   0      833.65      770.59     14.58 o 
   4  -1   0     1643.48     1541.98     28.97 o 
   5  -1   0     5540.76     5484.55     99.16 o 
   6  -1   0       84.28       90.44      3.45 o 
   7  -1   0     1211.14     1179.85     23.41 o 
   8  -1   0      180.34      174.27      5.89 o 
   9  -1   0       23.45       15.07      4.23 o 
  10  -1   0       23.82       25.81      2.31 o 
  11  -1   0      107.48      104.82      4.06 o 
  12  -1   0       30.42       30.16      2.77 o 
   2   0   0     1612.57     1595.56     28.97 o 
   3   0   0     1385.64     1441.58     26.57 o 
   4   0   0      194.65      170.12      4.36 o 
   5   0   0      610.26      633.57     13.03 o 
   6   0   0      900.80      822.34     16.72 o 
   7   0   0      100.38      116.43     10.25 o 
   8   0   0       69.97       76.48      3.96 o 
   9   0   0      623.65      639.95     22.97 o 
  10   0   0       34.04       31.04      2.40 o 
  11   0   0       33.90       30.84      3.25 o 
  12   0   0        6.81        5.64      2.14 o 
   1   1   0     9005.11     8765.38    223.97 o 
   2   1   0     4156.49     4089.86     72.92 o 
   3   1   0      802.57      746.15     14.44 o 
   4   1   0     1652.79     1564.42     28.90 o 
   5   1   0     5592.88     5538.35     99.04 o 
   6   1   0       81.31       86.75      3.35 o 
   7   1   0     1205.84     1153.45     23.16 o 
   8   1   0      179.47      164.74      7.55 o 
   9   1   0       25.27       20.89      2.70 o 
  10   1   0       24.34       26.30      2.38 o 
  11   1   0      109.28      103.79      4.18 o 
  12   1   0       30.72       32.39      2.93 o 
   0   2   0      333.93      322.77      8.80 o 
   1   2   0      360.38      343.18      9.00 o 
   2   2   0    10859.63    10402.15    186.61 o 
   3   2   0      898.34      847.35     16.40 o 
   4   2   0     1791.23     1791.93     26.96 o 
   5   2   0     1938.13     1961.42     30.08 o 
   6   2   0       14.25       13.35      1.58 o 
   7   2   0      216.36      217.26      6.09 o 
   8   2   0      927.90      954.26     19.64 o 
   9   2   0       98.61      100.17      6.53 o 
  10   2   0      180.47      197.31      5.46 o 
  11   2   0        1.33        1.64      2.07 o 
  12   2   0      114.45      126.48      4.84 o 
   1   3   0     2271.59     2201.43     54.78 o 
   2   3   0      982.33      869.65     16.20 o 
   3   3   0      861.30      741.13     14.29 o 
   4   3   0     1215.21     1250.78     23.75 o 
   5   3   0      572.04      526.99      8.84 o 
   6   3   0     1328.70     1293.07     19.96 o 
   7   3   0      518.34      511.19     11.37 o 
   8   3   0      259.06      246.37      7.07 o 
   9   3   0      454.25      460.32     15.41 o 
  10   3   0       60.35       60.56      3.47 o 
  11   3   0       47.00       48.94      3.14 o 
  12   3   0       34.95       36.08      3.74 o 
   0   4   0     4167.83     4419.96    110.22 o 
   1   4   0     7379.17     7296.52    181.45 o 
   2   4   0     3077.54     2929.40     73.63 o 
   3   4   0     1881.07     1741.53     32.14 o 
   4   4   0     1115.53     1199.92     22.62 o 
   5   4   0     1457.04     1396.53     21.66 o 
   6   4   0      269.05      256.01      5.12 o 
   7   4   0      166.48      162.98      8.26 o 
   8   4   0       95.39       89.56      5.51 o 
   9   4   0      118.25      105.07      6.94 o 
  10   4   0       11.42        8.46      1.99 o 
  11   4   0       84.55       92.76      4.09 o 
   1   5   0      227.03      225.00      7.35 o 
   2   5   0      696.62      677.60     18.61 o 
   3   5   0     1256.31     1191.67     22.45 o 
   4   5   0      171.78      162.09      4.20 o 
   5   5   0      610.75      653.92     13.18 o 
   6   5   0      420.87      400.08      7.36 o 
   7   5   0      273.48      279.08     10.31 o 
   8   5   0       29.67       30.39      3.77 o 
   9   5   0       51.69       44.71      2.75 o 
  10   5   0       47.08       47.34      3.09 o 
  11   5   0       24.16       31.93      2.91 o 
   0   6   0     2393.53     2453.02     44.50 o 
   1   6   0     5694.74     5765.15     78.38 o 
   2   6   0      929.47      918.53     24.45 o 
   3   6   0      667.09      734.16     20.75 o 
   4   6   0      585.62      669.28     19.31 o 
   5   6   0      782.22      704.73     20.13 o 
   6   6   0      233.34      245.41      6.45 o 
   7   6   0      457.71      423.52     14.39 o 
   8   6   0      290.90      293.46     11.63 o 
   9   6   0       57.35       51.16      3.00 o 
  10   6   0       14.97       12.44      2.14 o 
  11   6   0       31.75       27.43      2.83 o 
   1   7   0      654.55      790.38     10.47 o 
   2   7   0     4227.64     4402.14    111.13 o 
   3   7   0       98.72      104.46      5.00 o 
   4   7   0      339.86      286.21      9.80 o 
   5   7   0      383.29      389.51     12.96 o 
   6   7   0      299.84      319.10     11.43 o 
   7   7   0       99.22       97.01      6.22 o 
   8   7   0      119.18      124.06      4.24 o 
   9   7   0      103.97      104.94      4.03 o 
  10   7   0       72.51       75.81      3.82 o 
  11   7   0       41.44       41.72      3.20 o 
   0   8   0      610.67      833.96     16.13 o 
   1   8   0      560.97      565.85     11.32 o 
   2   8   0      168.06      161.28      3.46 o 
   3   8   0       44.39       54.47      3.67 o 
   4   8   0       87.32       68.75      4.59 o 
   5   8   0      335.98      301.48     11.02 o 
   6   8   0       88.61       84.40      3.21 o 
   7   8   0      100.04      121.39      4.04 o 
   8   8   0      442.13      425.90      9.14 o 
   9   8   0       56.76       55.80      3.32 o 
  10   8   0      144.25      132.08      4.83 o 
  11   8   0        2.45        2.76      1.98 o 
   1   9   0      339.52      332.87      5.12 o 
   2   9   0      743.20      708.94      9.86 o 
   3   9   0       15.28       18.21      1.84 o 
   4   9   0      802.88      796.90     12.97 o 
   5   9   0      518.13      484.41      8.87 o 
   6   9   0      448.59      428.78      8.39 o 
   7   9   0      140.88      121.56      4.09 o 
   8   9   0       57.19       62.51      3.65 o 
   9   9   0      103.67      104.15      4.28 o 
  10   9   0        9.42        8.63      2.22 o 
   0  10   0      660.41      701.09     20.94 o 
   1  10   0      511.42      569.50     11.30 o 
   2  10   0     1009.17      997.98     13.47 o 
   3  10   0      182.75      204.58      6.94 o 
   4  10   0      504.48      547.45      9.67 o 
   5  10   0      209.96      212.84      5.25 o 
   6  10   0     1014.26      986.11     16.28 o 
   7  10   0       84.28       89.85      3.71 o 
   8  10   0      643.52      637.61     11.98 o 
   9  10   0       99.77      105.22      6.19 o 
  10  10   0        1.32       -0.58      3.07 o 
   1  11   0       18.40       39.53      2.85 o 
   2  11   0      143.59      196.84     16.02 o 
   3  11   0      268.77      257.58      4.83 o 
   4  11   0      200.99      195.00      4.78 o 
   5  11   0      771.15      767.67     13.10 o 
   6  11   0      206.79      202.29      5.33 o 
   7  11   0       91.35       94.66      3.85 o 
   8  11   0      105.94      105.90      4.32 o 
   9  11   0       19.08       18.23      3.50 o 
   0  12   0      238.75      237.43     10.00 o 
   1  12   0      566.72      523.18     12.38 o 
   2  12   0       41.32      109.03      6.94 o 
   3  12   0      125.10      153.92      6.07 o 
   4  12   0       93.07      103.19      5.69 o 
   5  12   0       38.96       33.54      2.41 o 
   6  12   0      244.49      240.08     10.05 o 
   7  12   0      326.19      315.26      7.32 o 
   8  12   0       46.53       52.28      3.88 o 
   9  12   0        6.11        4.86      2.11 o 
   1  13   0      241.11      252.47      7.61 o 
   2  13   0      424.15      375.02     10.03 o 
   3  13   0      139.47      158.80      6.09 o 
   4  13   0      202.28      209.66      7.11 o 
   5  13   0        5.66        8.67      3.57 o 
   6  13   0       98.23       87.06      3.69 o 
   7  13   0      104.33      102.65      4.15 o 
   8  13   0      122.11      127.29      4.71 o 
   0  14   0      124.80      110.88      7.14 o 
   1  14   0      232.34      210.22     11.63 o 
   2  14   0        1.46        5.20      3.37 o 
   3  14   0      621.59      544.07     13.39 o 
   4  14   0        1.24        0.37      2.91 o 
   5  14   0      126.97      116.41      5.51 o 
   6  14   0       56.81       59.46      6.32 o 
   7  14   0       83.02       81.70      7.14 o 
   1  15   0       71.36       69.76      5.25 o 
   2  15   0      432.85      381.74     10.72 o 
   3  15   0       64.68       51.05      4.07 o 
   4  15   0        8.57       13.46      2.88 o 
   5  15   0        7.21        8.40      2.80 o 
   6  15   0        7.61        8.21      2.90 o 
   0  16   0      258.44      263.22     12.24 o 
   1  16   0      153.81      149.56      6.38 o 
   2  16   0      116.40      113.85      5.66 o 
   3  16   0      138.98      147.06      6.42 o 
   4  16   0       22.78       25.15      3.50 o 
   5  16   0       34.07       44.78      6.02 o 
   1  17   0       35.61       31.86      3.78 o 
   2  17   0       40.92       35.98      3.71 o 
   3  17   0       44.56       46.80      4.25 o 
  -7 -10   1      101.89      102.51      7.34 o 
  -6 -10   1      260.17      240.69     10.92 o 
  -5 -10   1       17.84       10.61      3.06 o 
  -4 -10   1      234.81      249.78      9.59 o 
  -3 -10   1      801.18      804.52     23.19 o 
  -8  -9   1      173.11      181.89      9.69 o 
  -7  -9   1        3.26        0.31      3.26 o 
  -6  -9   1      189.01      178.13      9.08 o 
  -5  -9   1       53.43       50.28      4.49 o 
  -4  -9   1      247.21      222.55      9.18 o 
  -3  -9   1      429.30      429.58     13.58 o 
  -2  -9   1       57.51       56.30      3.47 o 
  -9  -8   1        2.37        5.10      3.37 o 
  -8  -8   1      370.69      419.22     15.72 o 
  -7  -8   1     1203.24     1186.39     35.26 o 
  -6  -8   1        5.04        3.67      2.75 o 
  -5  -8   1      213.64      189.68      8.47 o 
  -4  -8   1       23.51       25.80      3.06 o 
  -3  -8   1      317.98      270.58      9.90 o 
  -2  -8   1      238.54      223.29      7.96 o 
  -1  -8   1       76.77       67.53      3.37 o 
  -9  -7   1       39.81       47.83      5.61 o 
  -8  -7   1       34.39       33.45      4.69 o 
  -7  -7   1      268.43      253.05     11.02 o 
  -6  -7   1      318.69      292.08     11.63 o 
  -5  -7   1      267.44      275.12     10.72 o 
  -4  -7   1        8.42       16.93      2.55 o 
  -3  -7   1      796.09      802.49     22.90 o 
  -2  -7   1      862.79      892.36     25.56 o 
  -1  -7   1     2029.50     2064.01     52.45 o 
   0  -7   1     1306.73     1401.24     36.77 o 
 -10  -6   1       71.83       84.04      7.34 o 
  -9  -6   1       88.95       90.68      7.04 o 
  -8  -6   1      379.39      368.32     14.39 o 
  -7  -6   1      102.13      100.48      6.32 o 
  -6  -6   1      368.61      347.14     13.06 o 
  -5  -6   1      311.82      303.33     11.33 o 
  -4  -6   1     2330.21     2320.18     61.80 o 
  -3  -6   1      748.34      751.05     22.08 o 
  -2  -6   1     4702.95     4631.44    117.11 o 
   0  -6   1     5740.31     5996.43    153.42 o 
   4  -6   1     1090.31     1071.26     28.54 o 
   5  -6   1      375.69      395.23     12.15 o 
   6  -6   1      115.02      125.15      3.64 o 
 -10  -5   1       23.17       29.98      5.10 o 
  -9  -5   1      704.21      705.17     23.69 o 
  -8  -5   1      131.29      135.06      7.96 o 
  -7  -5   1     1313.91     1339.50     38.55 o 
  -6  -5   1     1004.17     1024.83     30.67 o 
  -5  -5   1      278.54      305.26     11.02 o 
  -4  -5   1      317.33      298.80     10.51 o 
  -3  -5   1     3676.85     3621.72     94.01 o 
  -2  -5   1      577.41      516.62     14.72 o 
  -1  -5   1       84.66       81.62      3.47 o 
   3  -5   1      239.23      215.05      6.94 o 
   4  -5   1      120.15      119.56      3.01 o 
   5  -5   1      381.67      346.35      7.27 o 
   6  -5   1     1107.60     1083.16     19.94 o 
   7  -5   1      191.81      186.37      5.16 o 
   8  -5   1      594.92      575.59     11.99 o 
 -11  -4   1      170.63      179.44     10.20 o 
 -10  -4   1      155.96      141.11     11.53 o 
  -9  -4   1        1.92        1.85      1.91 o 
  -8  -4   1      759.47      729.92     16.55 o 
  -7  -4   1      223.74      240.19      6.90 o 
  -6  -4   1     1160.18     1153.19     32.83 o 
  -5  -4   1     1799.19     1870.38     50.54 o 
  -4  -4   1     1558.48     1476.35     40.19 o 
  -3  -4   1      514.34      514.44     15.53 o 
  -2  -4   1      766.90      731.00     20.27 o 
  -1  -4   1     2634.61     3076.37     80.04 o 
   2  -4   1     1230.47     1160.74     29.63 o 
   3  -4   1      120.60      112.59      2.64 o 
   4  -4   1     3629.64     3550.83     60.51 o 
   5  -4   1      512.81      542.77     10.40 o 
   6  -4   1      820.50      838.11     15.81 o 
   7  -4   1      128.74      116.15      3.94 o 
   8  -4   1      342.91      337.26      8.02 o 
   9  -4   1      180.07      191.00     11.02 o 
 -12  -3   1       85.31       89.93      4.01 o 
 -11  -3   1       57.12       61.21      2.93 o 
 -10  -3   1      210.08      229.64      7.53 o 
  -9  -3   1      145.20      144.13      5.72 o 
  -8  -3   1      479.37      469.83     11.42 o 
  -7  -3   1      504.37      487.74     11.27 o 
  -6  -3   1      938.47      955.59     21.83 o 
  -5  -3   1      885.83      950.35     18.74 o 
  -4  -3   1      889.65      858.82     23.84 o 
  -3  -3   1     1742.17     1702.93     44.81 o 
  -2  -3   1     1694.81     1660.91     43.45 o 
  -1  -3   1     3917.45     3819.47     96.39 o 
   2  -3   1      500.83      452.60     12.68 o 
   3  -3   1      758.59      772.52     13.70 o 
   4  -3   1     1000.20      959.11     14.52 o 
   5  -3   1      505.89      540.86      8.91 o 
   6  -3   1       76.97       83.42      3.91 o 
   7  -3   1      574.39      552.00      9.64 o 
   8  -3   1        3.68        2.52      1.87 o 
   9  -3   1       61.17       58.93      2.83 o 
  10  -3   1       41.27       37.26      3.58 o 
  11  -3   1       31.17       27.86      2.66 o 
 -12  -2   1       55.38       61.52      3.52 o 
 -11  -2   1       17.77       12.20      2.85 o 
 -10  -2   1       38.98       28.78      5.30 o 
  -9  -2   1       76.61       70.82      4.11 o 
  -8  -2   1      487.20      485.49     11.53 o 
  -7  -2   1      634.09      574.69     12.83 o 
  -6  -2   1      531.20      484.57     10.92 o 
  -5  -2   1      932.96      905.94     17.55 o 
  -4  -2   1      656.50      652.04     12.73 o 
  -3  -2   1     2395.24     2285.04     91.43 o 
  -2  -2   1      675.14      689.47     19.67 o 
  -1  -2   1     4049.44     3997.22    102.51 o 
   2  -2   1     1770.77     1624.60     28.21 o 
   3  -2   1     3163.15     3006.37     42.47 o 
   4  -2   1     1006.21      936.46     12.47 o 
   5  -2   1     1280.73     1300.02     16.99 o 
   6  -2   1     1039.53     1070.05     16.33 o 
   7  -2   1        7.80        6.17      1.60 o 
   8  -2   1      427.86      408.51      7.87 o 
   9  -2   1        4.77        4.09      1.45 o 
  10  -2   1       19.54       25.69      2.35 o 
  11  -2   1        6.44        2.70      1.89 o 
 -12  -1   1       36.07       34.35      2.87 o 
 -11  -1   1       56.96       61.85      4.31 o 
 -10  -1   1      208.01      203.16      7.05 o 
  -9  -1   1      903.01      913.54     19.63 o 
  -8  -1   1      300.37      300.29      8.06 o 
  -7  -1   1       81.71       79.17      3.51 o 
  -6  -1   1      558.19      535.17     11.49 o 
  -5  -1   1      205.92      197.42     12.86 o 
  -4  -1   1      633.14      604.60     14.06 o 
  -3  -1   1     3872.23     3579.42     63.01 o 
  -2  -1   1      899.45      807.38     15.13 o 
  -1  -1   1     7304.87     7464.46    188.63 o 
   1  -1   1     4542.66     4413.22    116.18 o 
   2  -1   1     4202.40     4089.74     58.00 o 
   3  -1   1      817.50      803.81     11.95 o 
   4  -1   1      510.86      522.28      7.30 o 
   5  -1   1      501.45      540.46      7.87 o 
   6  -1   1      280.93      265.14      5.41 o 
   7  -1   1      149.55      154.97      7.77 o 
   8  -1   1       54.58       62.49      2.73 o 
   9  -1   1      184.80      179.38      4.89 o 
  10  -1   1       53.78       51.86      2.90 o 
  11  -1   1      122.18      120.97      6.52 o 
 -12   0   1        0.24       -1.64      1.75 o 
 -11   0   1       86.60       98.78      5.19 o 
 -10   0   1       37.45       37.81      3.25 o 
  -9   0   1      800.79      817.19     17.86 o 
  -8   0   1       13.42       13.01      2.65 o 
  -7   0   1      826.83      776.16     18.24 o 
  -6   0   1      356.12      351.30      8.29 o 
  -5   0   1     2745.94     2613.75     47.96 o 
  -4   0   1        6.63        5.83      0.97 o 
  -3   0   1     5311.37     5141.83     91.90 o 
  -2   0   1      595.50      548.26     10.42 o 
   1   0   1      864.36      786.08     16.11 o 
   2   0   1     5986.31     5955.54     73.04 o 
   3   0   1       54.90       54.87      5.07 o 
   4   0   1     1837.85     1706.77     31.67 o 
   5   0   1      240.83      187.95      5.05 o 
   6   0   1       22.87       32.38      1.91 o 
   7   0   1      257.68      275.23      5.78 o 
   8   0   1       48.84       42.20      3.42 o 
   9   0   1      316.24      304.35      6.76 o 
  10   0   1       74.02       62.28      3.22 o 
  11   0   1       97.22       99.84      4.12 o 
 -12   1   1       36.23       38.36      3.12 o 
 -11   1   1       54.54       66.17      5.61 o 
 -10   1   1      208.32      199.18      6.88 o 
  -9   1   1      909.42      908.13     22.12 o 
  -8   1   1      304.42      286.21     11.58 o 
  -7   1   1       82.20       85.20      4.34 o 
  -6   1   1      553.92      519.65     11.36 o 
  -5   1   1      201.99      190.10      5.04 o 
  -4   1   1      664.86      644.31     12.49 o 
  -3   1   1     3859.95     3430.35     62.94 o 
  -2   1   1      930.92      818.81     15.10 o 
  -1   1   1     7283.85     7210.14    183.71 o 
   0   1   1     1411.53     1334.39     35.19 o 
   1   1   1     4539.33     4563.17     67.08 o 
   2   1   1     4295.67     4231.02     51.21 o 
   3   1   1      816.10      798.77     15.09 o 
   4   1   1      468.11      502.19     10.11 o 
   5   1   1      507.10      541.85     10.77 o 
   6   1   1      302.21      287.13      5.59 o 
   7   1   1      141.46      147.44      5.84 o 
   8   1   1       52.80       53.43      2.89 o 
   9   1   1      190.33      190.51      5.08 o 
  10   1   1       52.61       46.02      3.92 o 
  11   1   1      122.25      119.02      4.50 o 
 -12   2   1       57.60       72.06      3.93 o 
 -11   2   1       17.38       11.83      3.57 o 
 -10   2   1       41.17       37.48      4.90 o 
  -9   2   1       78.64       74.59      4.95 o 
  -8   2   1      484.26      473.59     12.05 o 
  -7   2   1      627.22      580.25     12.66 o 
  -6   2   1      531.31      498.69     10.75 o 
  -5   2   1      894.80      866.92     13.92 o 
  -4   2   1      635.62      611.40     12.46 o 
  -3   2   1     2461.56     2380.36     42.28 o 
  -2   2   1      717.71      721.79     13.44 o 
  -1   2   1     4171.79     3971.00     99.34 o 
   0   2   1     6423.27     6595.62    118.93 o 
   1   2   1     3993.98     3970.13     48.79 o 
   2   2   1     1810.60     1674.82     20.81 o 
   3   2   1     3231.19     3055.25     54.77 o 
   4   2   1     1013.22      960.81     17.91 o 
   5   2   1     1276.23     1285.93     24.25 o 
   6   2   1     1046.62     1048.90     16.46 o 
   7   2   1        8.96        5.89      1.41 o 
   8   2   1      429.09      395.82      7.98 o 
   9   2   1        4.61        2.67      1.59 o 
  10   2   1       20.55       21.56      2.27 o 
  11   2   1        6.45        6.67      2.07 o 
 -12   3   1       86.56       98.27      4.33 o 
 -11   3   1       56.43       62.73      6.02 o 
 -10   3   1      204.34      217.27      8.42 o 
  -9   3   1      144.98      143.60      6.22 o 
  -8   3   1      486.04      476.20     11.15 o 
  -7   3   1      503.74      486.51     11.01 o 
  -6   3   1      966.92     1001.20     15.65 o 
  -5   3   1      899.07      940.83     18.47 o 
  -4   3   1      842.61      808.50     15.95 o 
  -3   3   1     1736.22     1664.90     30.73 o 
  -2   3   1     1677.12     1634.13     29.99 o 
  -1   3   1     3915.70     3660.77     93.46 o 
   0   3   1      834.82      780.22     14.51 o 
   1   3   1      491.98      422.62      6.48 o 
   2   3   1      518.05      474.35      7.32 o 
   3   3   1      741.82      769.97     12.28 o 
   4   3   1      987.87      966.50     18.38 o 
   5   3   1      517.65      556.33     11.18 o 
   6   3   1       73.35       73.83      2.62 o 
   7   3   1      579.19      562.24      9.95 o 
   8   3   1        4.75        2.76      1.48 o 
   9   3   1       61.19       58.42      3.07 o 
  10   3   1       40.22       39.91      3.71 o 
  11   3   1       31.64       30.24      2.78 o 
 -12   4   1       63.12       72.01      4.01 o 
 -11   4   1      168.72      178.93      9.59 o 
 -10   4   1      148.73      147.30      5.70 o 
  -9   4   1        2.29        1.24      1.84 o 
  -8   4   1      770.69      782.72     16.70 o 
  -7   4   1      226.65      249.84      6.64 o 
  -6   4   1     1126.23     1123.80     22.09 o 
  -5   4   1     1804.20     1848.01     34.50 o 
  -4   4   1     1551.27     1466.33     27.40 o 
  -3   4   1      524.41      523.22     10.37 o 
  -2   4   1      770.64      724.79     13.82 o 
  -1   4   1     2640.28     3133.33     78.07 o 
   0   4   1     1248.03     1228.03     18.38 o 
   1   4   1     1567.70     2102.22     59.00 o 
   2   4   1     1232.64     1124.51     16.59 o 
   3   4   1      124.98      116.78      2.68 o 
   4   4   1     3619.10     3603.27     44.66 o 
   5   4   1      503.26      533.09      9.30 o 
   6   4   1      832.99      842.38     11.75 o 
   7   4   1      121.93      109.36      3.55 o 
   8   4   1      328.79      333.30      7.17 o 
   9   4   1      186.08      193.55      5.27 o 
  10   4   1       41.28       41.55      2.89 o 
  11   4   1       95.01      104.84      4.30 o 
 -12   5   1        1.55       -0.76      2.04 o 
 -11   5   1       41.46       52.59      3.22 o 
 -10   5   1       21.45       18.87      4.18 o 
  -9   5   1      693.58      698.26     15.63 o 
  -8   5   1      136.03      135.71      7.91 o 
  -7   5   1     1306.77     1322.41     25.89 o 
  -6   5   1     1014.68     1058.71     20.64 o 
  -5   5   1      266.15      293.68      6.92 o 
  -4   5   1      313.07      297.70      6.70 o 
  -3   5   1     3661.77     3603.94     65.07 o 
  -2   5   1      571.47      494.53     14.51 o 
  -1   5   1       86.95       91.43      1.96 o 
   0   5   1      934.86      937.23     14.37 o 
   1   5   1      576.49      567.15      8.66 o 
   2   5   1      447.41      438.06      7.13 o 
   3   5   1      258.81      245.45      4.61 o 
   4   5   1      127.55      130.09      2.70 o 
   5   5   1      400.13      365.25      5.82 o 
   6   5   1     1099.25     1108.49     15.05 o 
   7   5   1      203.13      199.07      4.92 o 
   8   5   1      586.67      580.04     10.74 o 
   9   5   1      127.33      135.41      4.50 o 
  10   5   1       26.84       32.91      3.69 o 
  11   5   1       58.90       74.23      6.15 o 
 -11   6   1       26.60       31.98      4.84 o 
 -10   6   1       74.85       78.03      6.12 o 
  -9   6   1       86.84       90.47      6.53 o 
  -8   6   1      369.16      368.31     13.47 o 
  -7   6   1       95.65       90.65      3.78 o 
  -6   6   1      371.88      370.26      8.51 o 
  -5   6   1      316.59      310.55      7.13 o 
  -4   6   1     2345.48     2305.20     42.36 o 
  -3   6   1      748.94      782.92     14.91 o 
  -2   6   1     4732.06     4445.32    114.01 o 
  -1   6   1      381.04      814.78     22.06 o 
   0   6   1     5741.79     5978.08     86.90 o 
   1   6   1     1793.72     1859.75     34.18 o 
   2   6   1     2453.87     2450.85     67.93 o 
   3   6   1       99.32      105.18      2.76 o 
   4   6   1     1082.92     1074.17     16.46 o 
   5   6   1      375.90      405.64      6.91 o 
   6   6   1      110.73      125.40      3.10 o 
   7   6   1      195.62      190.59      5.24 o 
   8   6   1       40.52       38.11      4.99 o 
   9   6   1      114.85      109.39      5.04 o 
  10   6   1       44.19       34.87      2.90 o 
  11   6   1       29.19       36.70      3.06 o 
 -11   7   1        9.59        4.25      2.15 o 
 -10   7   1       93.26       90.06      6.63 o 
  -9   7   1       39.65       49.77      5.20 o 
  -8   7   1       38.37       34.17      4.18 o 
  -7   7   1      271.70      265.50     10.41 o 
  -6   7   1      319.53      299.12     10.92 o 
  -5   7   1      277.71      295.33     10.31 o 
  -4   7   1        7.03       14.81      1.30 o 
  -3   7   1      794.39      791.24     22.59 o 
  -2   7   1      877.75      969.00     25.87 o 
  -1   7   1     2003.78     1988.90     29.94 o 
   0   7   1     1300.42     1418.37     21.50 o 
   1   7   1      844.73      950.11     18.26 o 
   2   7   1     2440.98     2565.03     42.01 o 
   3   7   1     1638.29     1546.21     22.85 o 
   4   7   1      295.53      280.14      5.55 o 
   5   7   1      711.71      697.82     10.21 o 
   6   7   1      565.92      531.46      8.33 o 
   7   7   1      222.05      218.18      5.46 o 
   8   7   1      263.67      254.64      6.94 o 
   9   7   1       49.53       44.96      2.93 o 
  10   7   1       61.20       62.88      3.40 o 
  11   7   1        7.13        5.33      2.12 o 
 -11   8   1       19.12       20.47      2.72 o 
 -10   8   1       38.57       42.03      3.09 o 
  -9   8   1        1.55        3.06      3.06 o 
  -8   8   1      359.72      359.31     13.98 o 
  -7   8   1     1194.17     1168.89     33.53 o 
  -6   8   1        3.48        5.51      2.45 o 
  -5   8   1      202.62      204.57      8.37 o 
  -4   8   1       20.38       24.48      2.96 o 
  -3   8   1      325.70      311.72     10.41 o 
  -2   8   1      248.42      241.13      6.09 o 
  -1   8   1       76.67       93.76      3.93 o 
   0   8   1     1574.39     1854.26     20.91 o 
   1   8   1     4919.48     5088.70     74.51 o 
   2   8   1      408.99      539.81      8.81 o 
   3   8   1       99.94       96.82      3.41 o 
   4   8   1      197.20      219.51      4.78 o 
   5   8   1     1298.55     1281.09     19.86 o 
   6   8   1      250.41      249.45      4.89 o 
   7   8   1      267.54      250.77      6.00 o 
   8   8   1       72.06       89.78      3.82 o 
   9   8   1      205.12      204.23      5.86 o 
  10   8   1      214.17      217.69      6.22 o 
 -10   9   1       84.99       91.76      4.07 o 
  -9   9   1       77.23       72.51      5.68 o 
  -8   9   1      167.27      159.34      8.47 o 
  -7   9   1        4.54        9.08      3.57 o 
  -6   9   1      190.77      185.58      8.47 o 
  -5   9   1       61.06       51.20      4.49 o 
  -4   9   1      244.68      241.94      9.39 o 
  -3   9   1      419.66      415.69     13.99 o 
  -2   9   1       59.07       64.29      3.42 o 
  -1   9   1      493.21      518.71      7.35 o 
   0   9   1      478.90      481.80      8.37 o 
   1   9   1        7.89       13.04      1.14 o 
   2   9   1      366.43      361.37     17.91 o 
   3   9   1      474.91      524.15      8.98 o 
   4   9   1        7.51        6.42      1.49 o 
   5   9   1     1720.29     1649.10     25.08 o 
   6   9   1      197.28      191.17      4.32 o 
   7   9   1       14.91       13.97      1.92 o 
   8   9   1      120.82      116.75      4.29 o 
   9   9   1       11.46       15.01      2.44 o 
  10   9   1      218.60      223.95      6.42 o 
 -10  10   1        9.64       13.83      2.49 o 
  -9  10   1      103.08      112.46      4.50 o 
  -8  10   1      236.35      217.07      5.84 o 
  -7  10   1       95.06       97.41      6.63 o 
  -6  10   1      262.86      248.55     10.71 o 
  -5  10   1       18.93       16.83      3.37 o 
  -4  10   1      236.19      216.41      9.59 o 
  -3  10   1      804.75      796.22     16.72 o 
  -2  10   1      587.12      593.33      8.59 o 
  -1  10   1     1645.25     1655.02     31.52 o 
   0  10   1      567.13      588.47     12.89 o 
   1  10   1      931.81      957.62     15.63 o 
   2  10   1      488.90      533.66      9.67 o 
   3  10   1      569.27      587.88      9.92 o 
   4  10   1      191.95      197.36      4.69 o 
   5  10   1      964.92      943.67     15.49 o 
   6  10   1      363.07      348.28      6.49 o 
   7  10   1       73.57       67.85      3.38 o 
   8  10   1      227.27      204.09      5.77 o 
   9  10   1       72.08       71.50      3.76 o 
  -9  11   1       21.34       20.28      2.52 o 
  -8  11   1      227.92      222.88      6.02 o 
  -7  11   1       25.27       26.43      2.38 o 
  -6  11   1      220.46      202.20      5.29 o 
  -5  11   1      554.81      574.78     15.37 o 
  -4  11   1      584.70      589.85     12.88 o 
  -3  11   1     1409.56     1334.23     17.78 o 
  -2  11   1      202.61      181.05      5.84 o 
  -1  11   1      290.73      251.79      7.04 o 
   0  11   1      135.17      163.05      5.44 o 
   1  11   1      375.58      341.24      8.80 o 
   2  11   1      538.68      559.26     10.18 o 
   3  11   1      739.83      720.34     15.42 o 
   4  11   1      635.88      564.93     10.00 o 
   5  11   1      500.48      505.07      9.46 o 
   6  11   1      237.22      206.05      5.38 o 
   7  11   1      472.60      476.26      9.58 o 
   8  11   1      114.97      121.66      6.51 o 
   9  11   1       45.08       44.86      3.11 o 
  -9  12   1       10.42       10.64      2.29 o 
  -8  12   1       54.49       51.01      3.26 o 
  -7  12   1       36.02       31.77      2.60 o 
  -6  12   1      332.56      299.95      6.79 o 
  -5  12   1       61.28       70.80      3.17 o 
  -4  12   1     2913.83     2625.16     49.33 o 
  -3  12   1      601.67      591.15     16.39 o 
  -2  12   1      187.85      179.27      6.20 o 
  -1  12   1       12.43       52.63      4.90 o 
   0  12   1      169.55      169.82      5.84 o 
   1  12   1      483.25      482.37     11.65 o 
   2  12   1      526.27      548.96     12.88 o 
   4  12   1      262.94      258.93     14.74 o 
   5  12   1      133.26      141.35      6.83 o 
   6  12   1      411.20      405.99      8.40 o 
   7  12   1       18.92       21.34      2.39 o 
   8  12   1      107.31      102.60      8.34 o 
  -8  13   1        2.52        0.04      1.82 o 
  -7  13   1       60.29       61.01      3.35 o 
  -6  13   1       74.45       74.42      3.38 o 
  -5  13   1        7.04        7.85      3.26 o 
  -4  13   1       21.96       22.13      4.08 o 
  -3  13   1      266.12      276.33     10.15 o 
  -2  13   1      300.30      306.06      8.76 o 
  -1  13   1       19.34       28.36      2.96 o 
   0  13   1      202.07      192.18      6.49 o 
   1  13   1      276.02      246.21      7.50 o 
   2  13   1       83.99      104.85      4.87 o 
   3  13   1      320.37      268.36      8.04 o 
   4  13   1      119.03      124.96      7.45 o 
   5  13   1      233.42      222.41     10.51 o 
   6  13   1       43.48       42.68      3.64 o 
   7  13   1       24.19       21.81      3.52 o 
   8  13   1        1.76        0.60      2.55 o 
  -7  14   1       22.46       24.99      4.90 o 
  -6  14   1      241.42      241.28     11.32 o 
  -5  14   1        4.04        5.11      2.70 o 
  -4  14   1       38.62       39.77      3.53 o 
  -3  14   1       49.51       42.04      3.88 o 
  -2  14   1     1105.18     1035.26     22.04 o 
  -1  14   1       81.87       95.91      4.83 o 
   0  14   1      305.34      319.07      9.09 o 
   1  14   1      197.34      174.18      6.49 o 
   2  14   1      345.35      304.57      8.91 o 
   3  14   1       42.59       47.42      3.68 o 
   4  14   1      251.61      248.72      8.18 o 
   5  14   1      145.04      138.83      8.47 o 
   6  14   1        6.69       10.10      4.08 o 
   7  14   1        5.31       11.01      4.28 o 
  -7  15   1      102.46      109.14      8.26 o 
  -6  15   1       18.36       12.67      5.25 o 
  -5  15   1       95.70       87.24      5.12 o 
  -4  15   1        7.41       12.83      2.77 o 
  -3  15   1      352.09      311.80      9.41 o 
  -2  15   1      146.35      153.05      6.20 o 
  -1  15   1       85.49       77.10      4.68 o 
   0  15   1       35.67       38.19      3.64 o 
   1  15   1       26.17       24.01      6.07 o 
   2  15   1       55.87       56.32      8.87 o 
   3  15   1      212.08      200.72      7.35 o 
   4  15   1       87.25       89.56      5.19 o 
   5  15   1      127.22      125.30      8.26 o 
   6  15   1        8.77        7.75      4.28 o 
  -5  16   1       13.58       11.63      3.13 o 
  -4  16   1      115.43      121.45      5.95 o 
  -3  16   1       27.64       30.15      3.88 o 
  -2  16   1      129.82      127.14      5.91 o 
  -1  16   1       33.02       43.10      4.00 o 
   0  16   1       46.70       43.50      3.97 o 
   1  16   1       34.02       39.82      3.89 o 
   2  16   1       59.82       50.88      6.32 o 
   3  16   1       19.15       30.24      3.66 o 
   4  16   1       90.57       93.05      5.51 o 
   5  16   1       34.57       32.48      4.13 o 
  -4  17   1      114.97      102.05      7.70 o 
  -3  17   1        4.14       -2.01      2.49 o 
  -2  17   1        2.82        3.47      2.70 o 
  -1  17   1       17.80       16.90      3.17 o 
   0  17   1        7.43       10.31      2.99 o 
   1  17   1       14.81       17.66      3.24 o 
   2  17   1       10.21       17.19      4.23 o 
   3  17   1       36.56       42.35      4.18 o 
  -7 -12   2        7.02        6.43      3.37 o 
  -6 -12   2       29.78       28.86      4.39 o 
  -5 -12   2      302.57      322.23     12.45 o 
  -9 -11   2      130.34      131.18      8.98 o 
  -8 -11   2       52.17       52.32      5.92 o 
  -7 -11   2       20.11       12.95      4.08 o 
  -6 -11   2      562.40      584.12     19.60 o 
  -5 -11   2      154.10      128.33      7.24 o 
  -4 -11   2      285.88      265.10     10.31 o 
  -3 -11   2      224.08      230.38      9.59 o 
 -10 -10   2        1.38        2.24      3.77 o 
  -9 -10   2      245.62      243.94     12.14 o 
  -8 -10   2      127.77      132.10      8.26 o 
  -7 -10   2      372.10      351.46     14.49 o 
  -6 -10   2     1179.67     1157.67     34.24 o 
  -5 -10   2      356.63      366.07     13.37 o 
  -4 -10   2      796.95      771.65     23.09 o 
  -3 -10   2      305.62      331.97     11.63 o 
  -2 -10   2      587.54      604.23     17.87 o 
 -10  -9   2       56.35       49.87      6.12 o 
  -9  -9   2       43.32       43.45      5.61 o 
  -8  -9   2      259.44      248.03     11.73 o 
  -7  -9   2      270.96      280.39     12.14 o 
  -6  -9   2      854.52      824.17     25.54 o 
  -5  -9   2      399.03      376.84     13.58 o 
  -4  -9   2      172.38      168.24      7.65 o 
  -3  -9   2      341.55      354.99     11.64 o 
  -2  -9   2      328.17      337.53     10.82 o 
  -1  -9   2       12.41       14.99      1.73 o 
 -11  -8   2        9.97       16.62      5.00 o 
 -10  -8   2      113.30      106.59      8.06 o 
  -9  -8   2       48.70       50.38      5.61 o 
  -8  -8   2       53.53       48.75      5.51 o 
  -7  -8   2      318.69      332.06     13.47 o 
  -6  -8   2      662.60      657.87     21.55 o 
  -5  -8   2      210.30      218.35      9.28 o 
  -4  -8   2     1652.31     1596.54     43.31 o 
  -3  -8   2      577.41      529.88     16.34 o 
  -2  -8   2      127.41      123.95      5.31 o 
  -1  -8   2      731.25     1035.81     29.43 o 
   0  -8   2      199.69      255.10      7.76 o 
 -11  -7   2       13.54       18.05      4.79 o 
 -10  -7   2        0.30       -0.51      3.37 o 
  -9  -7   2      188.11      177.51      9.69 o 
  -8  -7   2        8.25        8.16      3.57 o 
  -7  -7   2       63.59       68.44      5.51 o 
  -6  -7   2      897.78      860.27     26.26 o 
  -5  -7   2       25.75       32.74      3.67 o 
  -4  -7   2     1290.35     1303.45     35.81 o 
  -2  -7   2     1980.00     2021.19     59.40 o 
  -1  -7   2      386.22      471.43     13.48 o 
   0  -7   2     2477.28     2881.15     72.35 o 
   3  -7   2      146.07      166.60      4.80 o 
 -12  -6   2        9.80       14.07      4.90 o 
 -11  -6   2       93.96      105.36      8.36 o 
 -10  -6   2       71.16       62.63      6.73 o 
  -9  -6   2      576.06      598.83     20.93 o 
  -8  -6   2      299.55      278.78     12.04 o 
  -7  -6   2      833.59      810.54     25.95 o 
  -6  -6   2      227.57      248.36     10.20 o 
  -5  -6   2      815.33      727.23     22.38 o 
  -4  -6   2     1923.85     1993.20     53.32 o 
  -3  -6   2     2710.66     2819.30     72.61 o 
  -2  -6   2     2934.37     2843.94     73.24 o 
  -1  -6   2     1669.15     1960.84     49.04 o 
   0  -6   2     3044.36     3147.10     78.55 o 
   2  -6   2     1322.51     1474.59     36.66 o 
   3  -6   2      954.94      820.40     21.37 o 
   4  -6   2      426.90      363.15     10.72 o 
   5  -6   2      727.91      739.47     21.35 o 
 -12  -5   2       53.76       67.21      7.34 o 
 -11  -5   2       25.90       28.45      5.30 o 
 -10  -5   2      119.23      116.69      8.26 o 
  -9  -5   2      608.98      599.80     20.93 o 
  -8  -5   2      222.10      239.36     10.71 o 
  -7  -5   2      230.74      224.58     10.10 o 
  -6  -5   2      428.99      435.62     15.21 o 
  -5  -5   2     1617.04     1662.30     46.51 o 
  -4  -5   2     3300.05     3463.66     90.05 o 
  -3  -5   2     1912.79     1900.86     49.80 o 
  -2  -5   2      386.50      418.97     13.38 o 
  -1  -5   2      518.97      554.46     15.33 o 
   0  -5   2      628.47      645.40     17.38 o 
   1  -5   2      967.43      973.90     25.59 o 
   2  -5   2      939.62      969.64     25.58 o 
   3  -5   2     2551.44     2697.72     69.99 o 
   4  -5   2       13.72       11.01      1.53 o 
   5  -5   2      100.77       82.01      4.18 o 
   6  -5   2      171.01      168.64      6.94 o 
   7  -5   2      234.94      238.14      8.98 o 
 -12  -4   2       58.35       59.97      7.04 o 
 -11  -4   2        4.65        1.56      2.25 o 
 -10  -4   2       97.68       87.58      7.50 o 
  -9  -4   2       72.55       68.06      4.11 o 
  -8  -4   2       71.56       60.59      3.63 o 
  -7  -4   2       74.72       76.66      3.53 o 
  -6  -4   2       77.02       71.50      5.00 o 
  -5  -4   2      890.34      941.71     26.48 o 
  -4  -4   2     3196.22     3334.53     85.66 o 
  -3  -4   2     3795.66     3623.45     94.09 o 
  -2  -4   2     1545.31     1382.79     37.79 o 
  -1  -4   2     9977.00     9935.72    244.99 o 
   0  -4   2     7867.21     8614.05    218.53 o 
   1  -4   2     1525.55     1447.58     38.71 o 
   2  -4   2     2737.26     2652.27     66.68 o 
   3  -4   2     3982.14     3905.94    100.63 o 
   4  -4   2      335.74      341.26     10.82 o 
   5  -4   2       55.94       46.31      3.26 o 
   6  -4   2      108.64      111.60      5.51 o 
   7  -4   2      149.80      138.23      6.83 o 
   8  -4   2       47.31       42.94      4.28 o 
   9  -4   2       16.33       15.20      3.47 o 
 -12  -3   2       69.97       71.86      4.91 o 
 -11  -3   2       19.27       24.84      3.57 o 
 -10  -3   2        5.18        2.76      4.79 o 
  -9  -3   2       66.50       69.59      5.46 o 
  -8  -3   2      217.25      219.60      6.70 o 
  -7  -3   2      904.92      881.03     18.22 o 
  -6  -3   2      151.54      161.91      7.55 o 
  -5  -3   2     2804.33     2884.25     52.91 o 
  -4  -3   2     1356.48     1339.83     25.15 o 
  -3  -3   2     4325.29     4180.91    108.82 o 
  -2  -3   2      160.45      136.37      5.00 o 
  -1  -3   2      323.83      296.44      8.79 o 
   0  -3   2      468.68      444.88     12.17 o 
   1  -3   2     7616.47     7146.94    190.12 o 
   2  -3   2      375.89      387.05     10.52 o 
   3  -3   2     1129.59     1030.71     28.36 o 
   4  -3   2     1852.94     1876.79     50.05 o 
   5  -3   2     1285.44     1203.77     17.97 o 
   6  -3   2      217.60      201.93      8.03 o 
   7  -3   2      387.48      368.07      7.05 o 
   8  -3   2      160.81      159.81      4.30 o 
   9  -3   2       17.72       18.69      1.96 o 
  10  -3   2       78.48       75.74      4.58 o 
 -12  -2   2      186.12      205.80     11.07 o 
 -11  -2   2      138.74      146.25      6.23 o 
 -10  -2   2      137.59      139.45      5.72 o 
  -9  -2   2      209.14      208.52      7.35 o 
  -8  -2   2     1189.77     1208.52     24.37 o 
  -7  -2   2      683.35      665.29     14.52 o 
  -6  -2   2      148.47      157.83      7.04 o 
  -5  -2   2     1237.14     1139.39     22.38 o 
  -4  -2   2      312.60      289.85      6.43 o 
  -3  -2   2      318.98      262.92      8.68 o 
  -2  -2   2     7624.49     7346.22    188.09 o 
   0  -2   2      123.54      124.43      3.88 o 
   1  -2   2     3138.56     3220.92     83.24 o 
   2  -2   2      501.76      449.39     12.78 o 
   3  -2   2     1010.16     1025.91     19.65 o 
   4  -2   2      335.48      342.35      5.93 o 
   5  -2   2       55.47       53.30      1.96 o 
   6  -2   2      549.19      517.50      8.90 o 
   7  -2   2     1605.67     1584.57     23.93 o 
   8  -2   2      169.99      173.00      4.59 o 
   9  -2   2      150.82      143.63      4.36 o 
  10  -2   2      245.69      255.15      6.27 o 
  11  -2   2       55.55       62.07      4.51 o 
 -12  -1   2       11.39       11.33      2.93 o 
 -11  -1   2       78.85       81.01      4.69 o 
 -10  -1   2       62.43       67.37      4.33 o 
  -9  -1   2      319.58      319.02      8.78 o 
  -8  -1   2      543.24      536.76     12.28 o 
  -7  -1   2      654.44      621.43     13.40 o 
  -6  -1   2      105.91      108.99      3.76 o 
  -5  -1   2     3978.16     3854.65     70.06 o 
  -4  -1   2     1139.49     1201.12     22.54 o 
  -3  -1   2     5473.36     5155.76     92.04 o 
  -2  -1   2     3676.40     3554.34     63.03 o 
  -1  -1   2     4028.85     4024.01    103.97 o 
   0  -1   2     1826.56     1813.32     46.75 o 
   1  -1   2     8505.82     9176.13    237.70 o 
   2  -1   2    21221.03    20696.42    465.22 o 
   3  -1   2     7929.62     7847.43    137.88 o 
   4  -1   2      161.35      161.70      3.43 o 
   5  -1   2     1261.34     1185.28     25.92 o 
   6  -1   2      100.15       97.28      2.97 o 
   7  -1   2      572.56      583.81     10.25 o 
   8  -1   2       47.84       40.41      2.41 o 
   9  -1   2       36.16       34.78      4.95 o 
  10  -1   2        1.90        3.09      1.71 o 
  11  -1   2       30.86       27.66      3.46 o 
 -12   0   2       50.45       56.78      4.36 o 
 -11   0   2        3.80        4.13      2.32 o 
 -10   0   2       26.83       21.68      2.91 o 
  -9   0   2       19.87       13.90      2.34 o 
  -8   0   2       98.66      105.11      4.21 o 
  -7   0   2      447.05      440.77     10.18 o 
  -6   0   2       49.74       50.27      2.57 o 
  -5   0   2        6.90        7.67      1.73 o 
  -4   0   2     2769.35     2610.61     47.49 o 
  -3   0   2      364.76      277.95      5.86 o 
  -2   0   2     4349.79     4122.89     61.42 o 
  -1   0   2      655.94      578.04     18.99 o 
   0   0   2     5330.72     5239.84     95.47 o 
   1   0   2     1443.09     1491.83     22.32 o 
   2   0   2    74823.46    82984.40   1655.07 o 
   3   0   2      958.02      919.71     11.97 o 
   4   0   2       37.14       45.45      2.42 o 
   5   0   2      551.90      549.22      9.16 o 
   6   0   2       47.58       41.32      2.03 o 
   7   0   2        2.27        3.41      1.84 o 
   8   0   2      122.97      133.95      4.06 o 
   9   0   2        0.63       -1.92      1.28 o 
  10   0   2       11.19       12.93      2.06 o 
  11   0   2       82.14       85.87      4.07 o 
 -12   1   2       11.24       11.78      2.95 o 
 -11   1   2       74.58       79.83      4.62 o 
 -10   1   2       61.33       54.06      4.59 o 
  -9   1   2      322.50      305.34      9.03 o 
  -8   1   2      548.71      527.46     12.15 o 
  -7   1   2      649.94      607.05     13.23 o 
  -6   1   2      106.16      109.99      5.71 o 
  -5   1   2     3942.72     3875.07     69.99 o 
  -4   1   2     1142.71     1188.79     22.44 o 
  -3   1   2     5445.68     5141.24     75.76 o 
  -2   1   2     3668.03     3484.13     51.78 o 
  -1   1   2     4020.47     4054.94     71.16 o 
   0   1   2     1830.79     1806.04     33.32 o 
   1   1   2     8555.17     9314.25    141.14 o 
   2   1   2    21319.17    20850.79    306.06 o 
   3   1   2     7852.31     7694.05     94.62 o 
   4   1   2      165.99      169.19      5.49 o 
   5   1   2     1256.15     1163.11     15.44 o 
   6   1   2      104.35      104.75      3.11 o 
   7   1   2      586.83      587.56     10.34 o 
   8   1   2       44.22       45.01      2.57 o 
   9   1   2       38.16       34.23      3.93 o 
  10   1   2        1.45       -2.54      1.69 o 
  11   1   2       29.64       25.78      2.66 o 
 -12   2   2      186.68      187.61      7.28 o 
 -11   2   2      139.06      137.09      7.45 o 
 -10   2   2      137.35      133.30      5.54 o 
  -9   2   2      202.46      195.12      6.37 o 
  -8   2   2     1186.13     1202.74     24.13 o 
  -7   2   2      698.73      691.91     14.47 o 
  -6   2   2      130.48      137.23      4.39 o 
  -5   2   2     1273.08     1178.82     18.04 o 
  -4   2   2      297.14      280.84      4.99 o 
  -3   2   2      320.89      259.69      4.54 o 
  -2   2   2     7619.39     7353.47    107.78 o 
  -1   2   2      582.31      822.22     51.27 o 
   0   2   2      123.40      125.86      2.30 o 
   1   2   2     3185.45     3247.05     47.89 o 
   2   2   2      496.87      457.05     11.78 o 
   3   2   2     1026.54     1044.93     13.54 o 
   4   2   2      338.03      342.99      5.22 o 
   5   2   2       55.40       46.44      1.58 o 
   6   2   2      540.83      512.01      9.04 o 
   7   2   2     1595.65     1582.77     24.14 o 
   8   2   2      179.08      177.88      4.77 o 
   9   2   2      154.88      148.18      4.58 o 
  10   2   2      241.92      241.75      6.31 o 
  11   2   2       56.98       52.94      3.38 o 
 -12   3   2       73.98       87.16      4.97 o 
 -11   3   2       19.65       21.17      3.03 o 
 -10   3   2        4.30        0.61      2.05 o 
  -9   3   2       62.95       64.32      3.68 o 
  -8   3   2      221.37      219.77      6.49 o 
  -7   3   2      883.40      877.95     17.95 o 
  -6   3   2      144.44      159.17      3.94 o 
  -5   3   2     2795.05     2885.88     43.18 o 
  -4   3   2     1365.35     1332.33     25.00 o 
  -3   3   2     4329.58     4217.68     75.46 o 
  -2   3   2      152.66      133.66      4.59 o 
  -1   3   2      323.72      303.06      4.36 o 
   0   3   2      465.32      447.28      7.15 o 
   1   3   2     7639.25     7528.26    108.99 o 
   2   3   2      367.20      365.92      6.30 o 
   3   3   2     1123.02     1065.18     13.85 o 
   4   3   2     1875.76     1897.97     24.16 o 
   5   3   2     1263.81     1191.79     15.88 o 
   6   3   2      219.10      202.88      4.73 o 
   7   3   2      380.72      347.50      7.19 o 
   8   3   2      149.26      138.25      4.24 o 
   9   3   2       20.60       16.97      2.05 o 
  10   3   2       76.27       74.75      4.25 o 
  11   3   2       20.89       16.72      2.53 o 
 -12   4   2       59.94       71.29      6.63 o 
 -11   4   2        3.82        1.16      4.39 o 
 -10   4   2      101.92       94.50      4.65 o 
  -9   4   2       76.14       77.82      4.00 o 
  -8   4   2       67.13       70.20      3.46 o 
  -7   4   2       77.80       77.92      3.43 o 
  -6   4   2       73.01       70.23      4.74 o 
  -5   4   2      852.94      878.92     17.60 o 
  -4   4   2     3138.10     3218.20     58.95 o 
  -3   4   2     3876.45     3610.97     65.11 o 
  -2   4   2     1550.38     1439.83     26.18 o 
  -1   4   2     9916.56     9474.84    138.81 o 
   0   4   2     7929.37     8506.99    151.82 o 
   1   4   2     1547.87     1511.73     22.69 o 
   2   4   2     2656.89     2563.34     38.68 o 
   3   4   2     3946.22     3923.36     48.58 o 
   4   4   2      346.19      356.39      5.54 o 
   5   4   2       57.81       47.86      2.24 o 
   6   4   2      110.58      106.52      3.31 o 
   7   4   2      157.79      152.49      4.65 o 
   8   4   2       47.93       44.99      2.70 o 
   9   4   2       15.04       15.97      2.00 o 
  10   4   2        8.70       10.64      2.19 o 
  11   4   2       21.91       21.09      2.67 o 
 -12   5   2       54.17       62.22      6.22 o 
 -11   5   2       25.85       27.23      4.69 o 
 -10   5   2      121.33      122.20      7.45 o 
  -9   5   2      606.36      601.89     13.75 o 
  -8   5   2      224.00      235.14      6.74 o 
  -7   5   2      242.44      233.14      6.31 o 
  -6   5   2      421.11      446.97      9.95 o 
  -5   5   2     1665.29     1708.34     31.76 o 
  -4   5   2     3262.02     3407.08     62.02 o 
  -3   5   2     1898.81     1845.07     34.23 o 
  -2   5   2      390.91      473.13      9.23 o 
  -1   5   2      518.41      546.47      8.75 o 
   0   5   2      638.05      646.29     10.21 o 
   1   5   2      957.38      978.06     18.45 o 
   2   5   2      932.72      969.72     15.39 o 
   3   5   2     2587.41     2718.63     34.08 o 
   4   5   2       12.25       10.02      0.93 o 
   5   5   2      100.43       85.62      2.34 o 
   6   5   2      171.89      166.21      4.32 o 
   7   5   2      229.50      222.95      5.39 o 
   8   5   2      249.43      228.21      5.78 o 
   9   5   2       23.11       29.53      2.56 o 
  10   5   2        4.16        1.11      1.70 o 
  11   5   2       58.15       63.81      3.64 o 
 -12   6   2        9.65        6.22      3.77 o 
 -11   6   2       94.74       92.92      7.24 o 
 -10   6   2       73.43       61.71      5.61 o 
  -9   6   2      589.45      580.06     19.09 o 
  -8   6   2      304.34      277.86     10.92 o 
  -7   6   2      873.88      847.84     17.27 o 
  -6   6   2      232.61      254.02      6.49 o 
  -5   6   2      815.81      736.52     14.81 o 
  -4   6   2     1911.62     1961.14     36.47 o 
  -3   6   2     2737.79     2721.39     50.08 o 
  -2   6   2     2906.11     2783.21     50.83 o 
  -1   6   2     1637.77     1833.26     27.81 o 
   0   6   2     3040.67     3008.43     44.75 o 
   1   6   2     5142.28     5318.90     95.27 o 
   2   6   2     1293.39     1373.95     26.45 o 
   3   6   2      945.66      794.19     11.03 o 
   4   6   2      426.05      360.87      5.82 o 
   5   6   2      750.39      769.73     10.95 o 
   6   6   2      507.07      489.90      7.76 o 
   7   6   2      619.01      615.18     11.12 o 
   8   6   2      483.51      458.40      9.13 o 
   9   6   2      196.07      186.03      6.17 o 
  10   6   2       77.21       73.09      3.74 o 
 -11   7   2       13.80       20.70      4.49 o 
 -10   7   2        0.26        0.10      2.65 o 
  -9   7   2      193.33      184.24      8.98 o 
  -8   7   2       10.43        3.57      2.86 o 
  -7   7   2       62.95       59.46      5.20 o 
  -6   7   2      908.89      863.46     24.93 o 
  -5   7   2       24.46       34.61      4.84 o 
  -4   7   2     1267.15     1261.98     24.20 o 
  -3   7   2       31.10       43.55      2.24 o 
  -2   7   2     2011.12     2349.97     33.80 o 
  -1   7   2      383.46      463.11      7.86 o 
   0   7   2     2475.17     2774.22     41.45 o 
   1   7   2      175.68      210.63      5.16 o 
   2   7   2     1408.74     1449.56     42.49 o 
   3   7   2      147.26      146.27      4.54 o 
   4   7   2     1809.18     1665.49     21.83 o 
   5   7   2      205.97      208.04      4.20 o 
   6   7   2       13.64       13.71      1.42 o 
   7   7   2      208.82      202.34      5.25 o 
   8   7   2      107.62      100.83      3.93 o 
   9   7   2       85.86       89.20      3.81 o 
  10   7   2       69.09       64.74      3.85 o 
 -11   8   2        9.96       12.54      4.08 o 
 -10   8   2      108.00      109.34      7.45 o 
  -9   8   2       47.94       42.33      4.90 o 
  -8   8   2       53.56       50.18      5.10 o 
  -7   8   2      327.02      339.92     12.55 o 
  -6   8   2      662.66      683.40     20.73 o 
  -5   8   2      205.89      236.20      9.28 o 
  -4   8   2     1635.23     1542.52     42.18 o 
  -3   8   2      584.07      532.95     16.44 o 
  -2   8   2      126.30      123.27      4.10 o 
  -1   8   2      757.60     1131.78     21.24 o 
   0   8   2      213.38      269.69      5.17 o 
   1   8   2     1093.49     1092.14     21.01 o 
   2   8   2      416.73      405.22      9.06 o 
   3   8   2      403.44      377.76      8.80 o 
   4   8   2       83.98       79.21      2.87 o 
   5   8   2      446.90      439.06      7.24 o 
   6   8   2      425.16      408.53      6.99 o 
   7   8   2       72.48       69.74      3.56 o 
   8   8   2       10.36        5.14      1.86 o 
   9   8   2       85.09       78.27      4.27 o 
  10   8   2       57.76       60.91      3.52 o 
 -11   9   2        2.50       -2.79      2.18 o 
 -10   9   2       55.61       52.42      5.61 o 
  -9   9   2       46.83       51.00      5.51 o 
  -8   9   2      267.71      249.16     11.02 o 
  -7   9   2      272.01      268.15     11.22 o 
  -6   9   2      855.47      806.70     24.41 o 
  -5   9   2      386.51      381.93     13.47 o 
  -4   9   2      176.60      186.60      8.06 o 
  -3   9   2      332.55      338.55     11.74 o 
  -2   9   2      317.05      335.21      8.07 o 
  -1   9   2       12.96       17.22      1.17 o 
   0   9   2      231.15      209.50      4.42 o 
   1   9   2       78.70      105.52      2.95 o 
   2   9   2      179.01      189.63      5.26 o 
   3   9   2      332.97      286.17      8.88 o 
   4   9   2      667.15      675.44     14.62 o 
   5   9   2      169.85      181.31      4.15 o 
   6   9   2      281.58      256.11      5.17 o 
   7   9   2       76.67       73.28      3.29 o 
   8   9   2        2.11       -0.21      1.82 o 
   9   9   2      135.12      147.65      5.00 o 
 -10  10   2        1.95       -1.63      3.37 o 
  -9  10   2      239.87      236.08     11.12 o 
  -8  10   2      128.45      135.46      7.85 o 
  -7  10   2      365.32      373.39     13.88 o 
  -6  10   2     1194.45     1148.71     33.22 o 
  -5  10   2      355.75      356.89     13.17 o 
  -4  10   2      787.83      754.27     23.09 o 
  -3  10   2      302.27      349.61      8.65 o 
  -2  10   2      573.30      612.56     13.28 o 
  -1  10   2      731.33      809.73     16.72 o 
   0  10   2     1047.36     1107.46     21.97 o 
   1  10   2      127.63      142.91      5.46 o 
   2  10   2     1798.30     1737.73     33.05 o 
   3  10   2      146.38      182.56     20.71 o 
   4  10   2      439.36      455.37     10.83 o 
   5  10   2      425.43      386.05      8.17 o 
   6  10   2      299.32      319.03      7.26 o 
   7  10   2       26.73       27.39      5.10 o 
   8  10   2       30.71       35.79      5.41 o 
   9  10   2       73.95       71.46      5.05 o 
 -10  11   2       53.82       53.49      3.53 o 
  -9  11   2      129.33      121.59      8.26 o 
  -8  11   2       51.08       54.46      5.51 o 
  -7  11   2       19.26       22.85      4.28 o 
  -6  11   2      573.57      556.88     18.99 o 
  -5  11   2      154.61      138.23      7.86 o 
  -4  11   2      278.34      253.63      7.46 o 
  -3  11   2      225.30      293.19     12.80 o 
  -2  11   2      968.41      928.69     19.14 o 
  -1  11   2       96.54      123.93      4.64 o 
   0  11   2      165.90      165.26      5.44 o 
   1  11   2      184.89      227.14     10.61 o 
   2  11   2      115.51      139.69      4.03 o 
   3  11   2      469.76      468.67     11.04 o 
   4  11   2       35.04       46.50      4.33 o 
   5  11   2      202.29      190.80      5.37 o 
   6  11   2      140.84      136.11      5.64 o 
   7  11   2      257.43      256.02      8.33 o 
   8  11   2        8.02        9.00      2.78 o 
   9  11   2       42.50       46.16      4.25 o 
  -9  12   2       16.08       20.84      2.71 o 
  -8  12   2       93.31       88.20      3.95 o 
  -7  12   2        8.13       10.91      3.77 o 
  -6  12   2       27.57       26.21      4.18 o 
  -5  12   2      305.79      296.52     12.55 o 
  -4  12   2      299.40      316.41      8.91 o 
  -3  12   2      934.25      887.87     21.15 o 
  -2  12   2      902.67      875.76     18.59 o 
  -1  12   2      567.45      522.13     12.26 o 
   0  12   2      249.90      244.92      7.27 o 
   1  12   2     1794.68     1752.86     33.93 o 
   2  12   2      220.87      246.00      7.49 o 
   3  12   2       72.02       81.84      7.24 o 
   4  12   2       40.82       45.73      7.04 o 
   5  12   2       14.01       16.71      2.21 o 
   6  12   2      223.45      212.56      6.02 o 
   7  12   2        4.73        2.75      2.52 o 
   8  12   2       52.55       53.81      4.26 o 
  -8  13   2       42.42       37.52      2.87 o 
  -7  13   2       31.52       29.03      2.47 o 
  -6  13   2      141.27      136.49      8.16 o 
  -5  13   2       30.59       22.97      2.99 o 
  -4  13   2      452.63      443.09     11.32 o 
  -3  13   2      824.29      716.28     16.14 o 
  -2  13   2      154.42      167.68     13.92 o 
  -1  13   2       29.68       41.57      3.28 o 
   0  13   2      146.84      142.45      9.03 o 
   1  13   2      329.47      297.91      8.61 o 
   2  13   2       15.85       44.06      5.00 o 
   3  13   2       54.43       46.86      3.59 o 
   4  13   2      354.87      330.82     13.06 o 
   5  13   2      192.23      170.13      5.36 o 
   6  13   2      319.33      305.43      7.57 o 
   7  13   2        2.37        4.43      3.77 o 
  -8  14   2        8.90       15.30      4.39 o 
  -7  14   2      120.55      127.71      8.26 o 
  -6  14   2       88.23       81.99      4.90 o 
  -5  14   2        4.58        6.64      4.79 o 
  -4  14   2      232.39      217.42     13.67 o 
  -3  14   2       15.95       12.94      2.86 o 
  -2  14   2       56.47       57.45      4.49 o 
  -1  14   2      227.25      218.98      9.39 o 
   0  14   2       94.25       82.06      4.60 o 
   1  14   2       39.44       32.40      3.34 o 
   2  14   2      357.57      327.04     11.07 o 
   3  14   2       90.33       73.04      4.61 o 
   4  14   2       93.97       94.07      6.83 o 
   5  14   2      172.76      172.46      6.95 o 
   6  14   2       11.11       17.85      4.49 o 
  -7  15   2      100.68      106.89      8.26 o 
  -6  15   2       27.15       21.54      3.35 o 
  -5  15   2       48.96       50.53      4.11 o 
  -4  15   2       23.41       19.83      4.59 o 
  -3  15   2       60.68       87.69      8.67 o 
  -2  15   2        1.22       30.09      4.49 o 
  -1  15   2       79.71       63.19      7.14 o 
   0  15   2      302.47      300.65      9.95 o 
   1  15   2        7.05        9.02      2.61 o 
   2  15   2       57.32       47.29      4.79 o 
   3  15   2       27.80       27.31      3.39 o 
   4  15   2      126.94      117.76      8.42 o 
   5  15   2       22.72       27.61      3.00 o 
   6  15   2        4.67        5.61      4.08 o 
  -5  16   2       28.07       29.81      3.70 o 
  -4  16   2       96.57       94.27      7.04 o 
  -3  16   2      142.40      155.84      7.50 o 
  -2  16   2       34.68       49.99      8.92 o 
  -1  16   2      205.44      196.21      7.40 o 
   0  16   2      211.95      199.63      7.42 o 
   1  16   2       66.62       68.78      4.65 o 
   2  16   2      126.85      128.74      6.12 o 
   3  16   2       78.60       73.93      4.87 o 
   4  16   2       39.64       33.64      3.85 o 
  -4  17   2       42.46       43.73      4.21 o 
  -3  17   2        2.43        3.55      2.69 o 
  -2  17   2        0.14        2.61      4.84 o 
  -1  17   2       24.45       17.71      3.28 o 
   0  17   2       10.34       10.09      3.01 o 
   1  17   2       16.14       19.52      3.30 o 
   2  17   2       12.51       11.08      3.06 o 
   3  17   2       29.73       27.77      3.85 o 
  -8 -13   3       47.46       47.83      6.02 o 
  -9 -12   3       47.56       47.02      6.22 o 
  -8 -12   3      390.71      399.81     16.23 o 
  -7 -12   3       47.26       44.98      5.30 o 
  -6 -12   3      247.11      245.58     10.81 o 
  -5 -12   3      452.90      438.06     15.31 o 
 -10 -11   3        6.62        3.26      4.18 o 
  -9 -11   3      149.43      153.83      9.59 o 
  -8 -11   3       21.18       12.24      4.18 o 
  -7 -11   3      415.26      403.42     15.82 o 
  -6 -11   3      224.40      202.93      9.90 o 
  -5 -11   3      226.23      212.52      9.90 o 
  -4 -11   3      363.58      376.38     13.37 o 
 -10 -10   3       49.83       46.41      6.02 o 
  -9 -10   3        2.14        1.22      3.77 o 
  -8 -10   3        3.34        2.55      3.67 o 
  -7 -10   3     1250.18     1262.74     37.20 o 
  -6 -10   3     1881.56     1840.73     51.88 o 
  -5 -10   3      273.32      292.54     11.33 o 
  -4 -10   3      124.97      104.87      6.32 o 
  -3 -10   3     1288.80     1257.96     34.16 o 
  -2 -10   3     1183.10     1162.47     30.78 o 
 -11  -9   3        6.14        6.73      4.69 o 
 -10  -9   3       59.31       66.70      7.04 o 
  -9  -9   3      233.80      222.51     11.32 o 
  -8  -9   3       90.69       90.58      7.14 o 
  -7  -9   3     1085.81     1072.02     32.39 o 
  -6  -9   3      588.31      598.62     19.91 o 
  -5  -9   3      283.01      297.66     11.53 o 
  -4  -9   3      798.50      779.41     23.29 o 
  -3  -9   3      502.43      511.13     15.62 o 
  -2  -9   3      254.33      254.40      8.88 o 
  -1  -9   3      217.18      227.54      7.55 o 
 -11  -8   3       44.59       37.53      6.02 o 
 -10  -8   3       97.62      107.00      8.26 o 
  -9  -8   3        1.84        1.33      3.47 o 
  -8  -8   3      464.01      476.35     17.76 o 
  -7  -8   3      390.31      389.05     14.90 o 
  -6  -8   3      311.18      315.84     12.14 o 
  -5  -8   3      281.82      274.71     10.61 o 
  -4  -8   3      119.58      123.44      6.02 o 
  -3  -8   3      442.60      432.49     13.89 o 
  -2  -8   3     1151.90     1178.73     31.51 o 
  -1  -8   3      811.55      887.46     24.94 o 
   0  -8   3      284.26      325.17      9.59 o 
 -11  -7   3       28.48       27.74      5.30 o 
 -10  -7   3       86.31       85.68      7.24 o 
  -9  -7   3      193.28      190.98     10.30 o 
  -8  -7   3      636.21      619.26     21.24 o 
  -7  -7   3      183.61      166.91      8.88 o 
  -6  -7   3      120.02      112.62      6.73 o 
  -5  -7   3     1661.45     1592.42     43.21 o 
  -4  -7   3      146.71      124.67      6.12 o 
  -3  -7   3      274.24      270.06      9.39 o 
  -2  -7   3     2103.64     2245.02     58.90 o 
  -1  -7   3      209.14      200.01      6.84 o 
   0  -7   3      533.04      572.52     15.93 o 
   1  -7   3      555.53      596.21     15.53 o 
   2  -7   3      689.13      763.61     21.35 o 
   3  -7   3      303.85      320.16      9.59 o 
 -12  -6   3       18.89       21.32      5.41 o 
 -11  -6   3      192.48      191.58     10.92 o 
 -10  -6   3       20.11       20.70      4.90 o 
  -9  -6   3      146.33      154.85      8.98 o 
  -8  -6   3       81.48       91.09      6.53 o 
  -7  -6   3      276.56      261.33     11.22 o 
  -6  -6   3      498.05      506.32     16.74 o 
  -5  -6   3       31.20       24.68      3.26 o 
  -4  -6   3     2651.86     2747.05     72.74 o 
  -3  -6   3      644.22      717.35     21.05 o 
  -2  -6   3     3192.77     3071.87     81.72 o 
  -1  -6   3      919.43     1231.49     33.35 o 
   0  -6   3     4659.14     4863.75    121.15 o 
   1  -6   3      160.80      350.90      9.08 o 
   2  -6   3     3644.78     3820.42     97.38 o 
   3  -6   3       37.77       48.35      2.55 o 
   4  -6   3      733.02      772.33     21.05 o 
   5  -6   3      207.66      188.75      7.04 o 
 -12  -5   3       13.49       11.83      4.69 o 
 -11  -5   3       41.95       44.37      5.81 o 
 -10  -5   3      158.51      164.65      9.90 o 
  -9  -5   3      201.74      216.69     10.71 o 
  -8  -5   3       21.81       14.48      3.47 o 
  -7  -5   3       91.93       77.93      5.71 o 
  -6  -5   3       59.07       47.74      4.49 o 
  -5  -5   3     1589.43     1572.13     43.94 o 
  -4  -5   3     1138.41     1140.17     31.83 o 
  -3  -5   3      512.70      544.84     17.16 o 
  -1  -5   3      207.20      273.64      8.27 o 
   0  -5   3     1101.37     1177.68     31.13 o 
   1  -5   3      859.98      886.66     23.63 o 
   2  -5   3      131.89      155.59      4.90 o 
   3  -5   3      498.20      483.37     13.28 o 
   4  -5   3     1299.31     1267.27     35.50 o 
   5  -5   3      484.59      478.93     14.60 o 
   6  -5   3      280.76      280.61     10.00 o 
   7  -5   3     1124.82     1085.71     30.76 o 
 -12  -4   3      175.66      180.60      7.37 o 
 -11  -4   3       52.41       46.66      4.05 o 
 -10  -4   3      121.54      116.21      5.49 o 
  -9  -4   3      300.31      308.02      9.08 o 
  -8  -4   3      360.90      330.01      8.72 o 
  -7  -4   3      584.03      587.51     13.01 o 
  -6  -4   3     1186.65     1213.91     34.78 o 
  -5  -4   3       76.45       76.51      5.00 o 
  -4  -4   3     2931.33     3032.33     79.29 o 
  -3  -4   3      508.31      506.62     15.63 o 
  -2  -4   3     1129.18     1081.91     30.13 o 
  -1  -4   3     2225.77     2386.22     61.69 o 
   0  -4   3     1202.58     1151.13     30.45 o 
   1  -4   3     3003.04     3148.88     81.62 o 
   2  -4   3     1994.70     2006.80     51.45 o 
   3  -4   3     1323.37     1889.82     43.31 o 
   4  -4   3      166.64      158.65      6.12 o 
   5  -4   3      100.91       90.79      4.69 o 
   6  -4   3     1050.50     1003.16     28.92 o 
   7  -4   3       54.58       48.04      4.28 o 
   8  -4   3      177.01      168.43      8.16 o 
   9  -4   3      134.72      134.24      7.45 o 
 -12  -3   3       67.60       74.46      4.96 o 
 -11  -3   3       29.95       31.95      4.33 o 
 -10  -3   3      126.73      134.00      5.78 o 
  -9  -3   3      275.46      272.69      8.16 o 
  -8  -3   3        1.12        1.95      5.15 o 
  -7  -3   3      234.98      221.52      6.26 o 
  -6  -3   3     2222.19     2202.61     41.44 o 
  -5  -3   3     1626.99     1715.30     31.99 o 
  -4  -3   3     4684.40     4630.56    119.36 o 
  -3  -3   3      110.01       98.05      4.59 o 
  -2  -3   3     2926.68     2676.35     69.50 o 
  -1  -3   3     4158.73     4467.67    113.13 o 
   0  -3   3      122.74      139.91      4.69 o 
   1  -3   3     2520.67     2246.25     58.05 o 
   2  -3   3      764.01      936.66     23.22 o 
   3  -3   3     1407.51     1557.96     41.69 o 
   4  -3   3      993.32     1070.19     29.76 o 
   5  -3   3      103.50      109.56      5.30 o 
   6  -3   3      342.50      321.81      8.26 o 
   7  -3   3      222.64      213.70     12.09 o 
   8  -3   3      267.21      278.19      7.97 o 
   9  -3   3        6.86        6.02      2.20 o 
  10  -3   3       14.24       11.52      3.88 o 
 -12  -2   3        2.73        6.51      2.77 o 
 -11  -2   3       60.13       58.31      4.09 o 
 -10  -2   3      306.69      315.97     13.26 o 
  -9  -2   3       76.00       73.22      4.14 o 
  -8  -2   3       45.07       44.31      2.84 o 
  -7  -2   3     1005.97     1010.30     43.29 o 
  -6  -2   3     1417.65     1455.25     27.68 o 
  -5  -2   3     2214.53     2216.44     40.92 o 
  -4  -2   3      877.85      788.40     15.14 o 
  -3  -2   3      741.99      690.95     25.69 o 
  -2  -2   3     2964.47     2869.08     75.77 o 
  -1  -2   3     1918.25     2127.58     56.02 o 
   0  -2   3      415.88      396.85     10.73 o 
   1  -2   3     8540.74     8359.12    213.71 o 
   2  -2   3      929.74      888.04     24.16 o 
   3  -2   3     2069.43     2063.73     53.40 o 
   4  -2   3      265.62      229.68     15.56 o 
   5  -2   3      103.77       89.10      3.43 o 
   6  -2   3        6.59        6.95      1.62 o 
   7  -2   3      311.69      295.45      7.97 o 
   8  -2   3      298.70      290.55      8.33 o 
   9  -2   3       36.30       39.86      3.45 o 
  10  -2   3       65.59       74.55      8.36 o 
  11  -2   3       23.96       23.37      3.45 o 
 -12  -1   3       40.36       42.35      3.83 o 
 -11  -1   3       63.05       65.83      5.46 o 
 -10  -1   3      122.96      128.43      5.59 o 
  -9  -1   3      249.18      243.83      7.28 o 
  -8  -1   3      108.53      107.05      4.26 o 
  -7  -1   3     1130.41     1186.12     23.60 o 
  -6  -1   3      388.30      418.83      9.19 o 
  -5  -1   3      223.72      211.26      8.37 o 
  -4  -1   3      269.18      280.41      7.15 o 
  -3  -1   3     1472.09     1543.27     28.01 o 
  -2  -1   3     3164.65     2969.56     76.40 o 
  -1  -1   3    15700.07    16642.10    415.62 o 
   0  -1   3      960.88      911.56     23.60 o 
   1  -1   3    22975.49    24624.60    624.42 o 
   2  -1   3     8478.19     7961.03    142.80 o 
   3  -1   3       90.26       85.90      4.08 o 
   4  -1   3     2983.93     2895.26     53.81 o 
   5  -1   3      263.25      264.60      9.34 o 
   6  -1   3      333.20      318.65      8.19 o 
   7  -1   3      347.06      342.32      8.95 o 
   8  -1   3      434.97      406.72     10.50 o 
   9  -1   3      118.31      136.99      5.55 o 
  10  -1   3       81.00       77.72      6.58 o 
  11  -1   3       17.27       19.63      3.38 o 
 -12   0   3      118.32      131.24      6.09 o 
 -11   0   3      335.46      348.73     10.01 o 
 -10   0   3       72.10       64.06      4.15 o 
  -9   0   3      190.65      200.79      6.45 o 
  -8   0   3       33.67       34.97      2.59 o 
  -7   0   3      252.07      251.27      6.71 o 
  -6   0   3      127.48      134.65      7.29 o 
  -5   0   3     4548.68     4589.08     82.75 o 
  -4   0   3        1.00        1.04      0.58 o 
  -3   0   3      516.51      547.32     14.69 o 
  -2   0   3     9078.41     8942.51    131.56 o 
  -1   0   3     2351.80     2359.95     43.47 o 
   0   0   3       27.17       29.18      1.26 o 
   1   0   3    16325.23    15609.28    229.77 o 
   2   0   3     3209.19     3437.32     56.07 o 
   3   0   3      524.73      466.06      8.25 o 
   4   0   3     2021.04     1930.06     36.00 o 
   5   0   3       46.68       46.80      2.63 o 
   6   0   3     1015.07     1024.97     20.77 o 
   7   0   3      603.77      574.63     33.18 o 
   8   0   3       63.38       74.42      4.15 o 
   9   0   3       42.46       53.80      3.86 o 
  10   0   3        1.61        2.87      2.26 o 
  11   0   3       50.67       55.14      4.43 o 
 -12   1   3       41.14       46.00      4.02 o 
 -11   1   3       64.82       67.61      4.44 o 
 -10   1   3      126.25      126.66      5.36 o 
  -9   1   3      248.26      238.15      7.16 o 
  -8   1   3      117.58      115.82      4.33 o 
  -7   1   3     1147.58     1205.59     23.57 o 
  -6   1   3      359.33      385.04     11.43 o 
  -5   1   3      217.65      217.09      6.33 o 
  -4   1   3      245.23      249.59      7.05 o 
  -3   1   3     1443.11     1513.58     22.94 o 
  -2   1   3     3117.81     2940.97     43.61 o 
  -1   1   3    15791.56    16078.35    238.68 o 
   0   1   3      945.19      873.12     13.41 o 
   1   1   3    23067.32    24369.19    359.38 o 
   2   1   3     8555.17     8071.05    117.69 o 
   3   1   3       86.98       79.16      4.08 o 
   4   1   3     3038.26     2976.86     44.14 o 
   5   1   3      263.45      264.61      5.25 o 
   6   1   3      348.97      330.63      8.36 o 
   7   1   3      346.33      341.65     25.62 o 
   8   1   3      436.68      412.17     10.57 o 
   9   1   3      112.05      122.51     10.20 o 
  10   1   3       79.78       74.14      4.68 o 
  11   1   3       18.09       21.47      3.38 o 
 -12   2   3        3.19        1.33      3.37 o 
 -11   2   3       59.22       58.20      4.18 o 
 -10   2   3      309.78      307.11      9.59 o 
  -9   2   3       79.16       83.77      4.17 o 
  -8   2   3       47.71       45.81      4.13 o 
  -7   2   3     1012.85     1003.83     20.22 o 
  -6   2   3     1402.83     1431.33     22.24 o 
  -5   2   3     2240.61     2216.71     33.39 o 
  -4   2   3      875.95      772.86     12.30 o 
  -3   2   3      764.57      719.80     11.16 o 
  -2   2   3     3041.65     2936.95     43.28 o 
  -1   2   3     2055.32     2164.58     32.15 o 
   0   2   3      378.91      370.95      6.12 o 
   1   2   3     8529.31     8385.78    122.69 o 
   2   2   3      904.83      895.41     13.98 o 
   3   2   3     2015.35     2015.30     30.62 o 
   4   2   3      260.78      221.11      5.81 o 
   5   2   3      103.80       90.92      2.61 o 
   6   2   3        5.85        8.78      3.41 o 
   7   2   3      311.12      283.76      6.31 o 
   8   2   3      303.37      288.30      8.43 o 
   9   2   3       36.63       32.91      3.13 o 
  10   2   3       66.53       69.28      6.17 o 
  11   2   3       23.38       24.81      3.47 o 
 -12   3   3       67.90       74.05      4.80 o 
 -11   3   3       29.85       30.48      5.05 o 
 -10   3   3      126.93      141.22      5.53 o 
  -9   3   3      274.56      279.88      7.78 o 
  -8   3   3        0.92        1.64      3.98 o 
  -7   3   3      233.76      220.22      6.08 o 
  -6   3   3     2236.52     2231.74     33.69 o 
  -5   3   3     1633.02     1694.17     25.99 o 
  -4   3   3     4657.55     4577.78     67.88 o 
  -3   3   3      114.16      104.58      2.48 o 
  -2   3   3     2910.85     2666.14     39.71 o 
  -1   3   3     4201.30     4389.25     55.87 o 
   0   3   3      128.80      143.13      2.79 o 
   1   3   3     2464.39     2246.53     33.55 o 
   2   3   3      753.88      831.28     36.21 o 
   3   3   3     1442.23     1580.61     24.18 o 
   4   3   3     1013.34     1086.87     17.19 o 
   5   3   3       99.78       99.67      2.80 o 
   6   3   3      344.10      329.90      6.62 o 
   7   3   3      223.68      219.56      5.72 o 
   8   3   3      259.88      266.43      9.74 o 
   9   3   3        6.81        3.26      3.67 o 
  10   3   3       13.10       12.19      3.57 o 
  11   3   3        4.54        3.13      2.74 o 
 -12   4   3      177.43      187.49      9.89 o 
 -11   4   3       53.22       56.37      3.93 o 
 -10   4   3      120.53      124.01      5.27 o 
  -9   4   3      294.44      304.35      8.37 o 
  -8   4   3      364.25      330.42      8.44 o 
  -7   4   3      576.50      587.29     12.74 o 
  -6   4   3     1189.15     1198.46     18.93 o 
  -5   4   3       74.29       70.07      2.69 o 
  -4   4   3     2880.26     2995.76     44.92 o 
  -3   4   3      509.41      527.63      8.69 o 
  -2   4   3     1132.85     1122.61     17.19 o 
  -1   4   3     2280.44     2372.40     30.53 o 
   0   4   3     1197.10     1151.49     17.66 o 
   1   4   3     2993.35     3183.79     47.21 o 
   2   4   3     1937.32     1969.95     29.93 o 
   3   4   3     1305.75     1560.16    101.43 o 
   4   4   3      171.96      166.86      3.80 o 
   5   4   3       94.61       83.81      2.67 o 
   6   4   3     1049.58     1023.42     16.32 o 
   7   4   3       58.24       53.86      2.80 o 
   8   4   3      167.84      155.12      5.98 o 
   9   4   3      129.70      112.14      5.18 o 
  10   4   3       40.25       42.08      3.86 o 
 -12   5   3       13.31       15.20      4.08 o 
 -11   5   3       39.20       40.39      5.10 o 
 -10   5   3      158.11      166.79      8.47 o 
  -9   5   3      207.47      204.78      6.45 o 
  -8   5   3       23.17       23.12      2.40 o 
  -7   5   3       93.44       87.58      3.68 o 
  -6   5   3       61.08       49.93      2.00 o 
  -5   5   3     1612.67     1592.46     24.56 o 
  -4   5   3     1135.32     1125.68     17.76 o 
  -3   5   3      498.62      597.03     24.93 o 
  -2   5   3       57.50       81.87      5.28 o 
  -1   5   3      207.11      260.20      5.75 o 
   0   5   3     1117.95     1179.95     18.19 o 
   1   5   3      858.31      888.71     14.08 o 
   2   5   3      132.80      136.87      8.24 o 
   3   5   3      479.43      455.83      8.15 o 
   4   5   3     1327.59     1345.23     21.00 o 
   5   5   3      482.60      479.99      8.81 o 
   6   5   3      294.12      282.30      7.74 o 
   7   5   3     1123.75     1057.74     22.24 o 
   8   5   3       67.31       68.01      3.95 o 
   9   5   3      186.68      190.48      7.05 o 
  10   5   3       58.90       45.33      4.04 o 
 -12   6   3       19.53       26.01      4.69 o 
 -11   6   3      188.23      201.99     10.00 o 
 -10   6   3       21.51       30.39      4.39 o 
  -9   6   3      147.03      148.73      7.75 o 
  -8   6   3       84.33       91.10      4.03 o 
  -7   6   3      276.45      261.58      6.99 o 
  -6   6   3      479.46      484.84      8.78 o 
  -5   6   3       30.45       31.98      7.45 o 
  -4   6   3     2652.11     2735.42     50.09 o 
  -3   6   3      636.20      720.76     14.23 o 
  -2   6   3     3202.04     3160.02     46.14 o 
  -1   6   3      933.42     1257.34     23.29 o 
   0   6   3     4646.89     4671.03     68.86 o 
   1   6   3      150.34      290.97     18.31 o 
   2   6   3     3623.06     3789.43     56.65 o 
   3   6   3       35.47       45.70      3.08 o 
   4   6   3      765.90      752.68     12.81 o 
   5   6   3      206.73      183.42      4.48 o 
   6   6   3       78.27       63.39      3.51 o 
   7   6   3      114.04      115.97      4.95 o 
   8   6   3       37.41       36.26      3.31 o 
   9   6   3       82.49       77.42      4.62 o 
  10   6   3        1.55        0.25      2.49 o 
 -11   7   3       29.30       22.34      4.59 o 
 -10   7   3       85.28      104.14      7.04 o 
  -9   7   3      191.40      199.95      9.39 o 
  -8   7   3      643.92      616.40     19.60 o 
  -7   7   3      181.76      181.29      7.96 o 
  -6   7   3      117.32      111.29      5.92 o 
  -5   7   3     1632.52     1514.95     29.21 o 
  -4   7   3      143.56      127.93      3.85 o 
  -3   7   3      255.94      250.56      6.63 o 
  -2   7   3     2123.18     2225.42     33.25 o 
  -1   7   3      212.84      199.23      4.03 o 
   0   7   3      540.19      572.72      9.58 o 
   1   7   3      555.46      560.03      9.73 o 
   2   7   3      716.49      816.12     13.34 o 
   3   7   3      308.99      331.57      6.49 o 
   4   7   3      272.09      276.42      5.90 o 
   5   7   3      106.21       92.51      3.23 o 
   6   7   3      102.28       96.70      4.35 o 
   7   7   3      173.39      149.90      5.72 o 
   8   7   3       87.55       79.87      6.63 o 
   9   7   3       61.44       62.67      4.34 o 
  10   7   3        7.25        7.41      2.83 o 
 -11   8   3       45.27       53.65      5.71 o 
 -10   8   3       97.82      100.47      6.94 o 
  -9   8   3        1.02        2.75      2.75 o 
  -8   8   3      446.77      480.62     16.53 o 
  -7   8   3      385.55      385.78     13.98 o 
  -6   8   3      306.98      296.65     11.43 o 
  -5   8   3      279.97      252.87      9.90 o 
  -4   8   3      112.83      103.85      5.61 o 
  -3   8   3      445.20      431.61     10.51 o 
  -2   8   3     1137.28     1134.27     17.83 o 
  -1   8   3      854.59      918.99     14.51 o 
   0   8   3      295.03      324.42      6.11 o 
   1   8   3       75.92       96.68      3.24 o 
   2   8   3      298.26      338.72      8.15 o 
   3   8   3      592.31      586.70     10.47 o 
   4   8   3      129.72      130.11      5.54 o 
   5   8   3      549.93      496.24      9.50 o 
   6   8   3       66.48       67.62      3.82 o 
   7   8   3       71.45       74.25     10.30 o 
   8   8   3       10.78       10.37      2.59 o 
   9   8   3       85.38       82.84      5.76 o 
 -11   9   3        5.98        8.06      3.88 o 
 -10   9   3       56.04       61.20      5.92 o 
  -9   9   3      230.95      207.82     10.00 o 
  -8   9   3       91.41       86.60      6.63 o 
  -7   9   3     1079.52     1040.23     30.76 o 
  -6   9   3      590.47      597.09     19.09 o 
  -5   9   3      288.33      298.79     11.43 o 
  -4   9   3      796.95      761.63     22.88 o 
  -3   9   3      523.01      481.27     10.89 o 
  -2   9   3      251.91      250.70      6.52 o 
  -1   9   3      209.59      220.13      4.59 o 
   0   9   3      486.33      497.98      8.78 o 
   1   9   3      283.14      334.76      6.52 o 
   2   9   3      115.98      138.04      4.40 o 
   3   9   3      477.60      485.89      9.17 o 
   4   9   3      141.14      128.57      4.17 o 
   5   9   3       23.34       22.13      2.24 o 
   6   9   3       72.12       60.97      3.85 o 
   7   9   3      146.26      152.14      6.04 o 
   8   9   3       60.80       67.53      4.33 o 
   9   9   3       12.22       10.64      3.03 o 
 -10  10   3       53.00       51.91      5.92 o 
  -9  10   3        3.14        7.55      3.47 o 
  -8  10   3        3.43        1.22      3.16 o 
  -7  10   3     1271.17     1214.75     35.57 o 
  -6  10   3     1875.99     1847.78     50.45 o 
  -5  10   3      258.45      260.29     11.02 o 
  -4  10   3      121.43      123.55      5.46 o 
  -3  10   3     1266.67     1201.05     23.96 o 
  -2  10   3     1160.52     1078.61     21.86 o 
  -1  10   3      618.88      576.00     12.63 o 
   0  10   3      371.37      394.50      7.45 o 
   1  10   3      944.29      930.11     15.37 o 
   2  10   3      301.42      319.23      7.94 o 
   3  10   3      400.25      400.78      8.04 o 
   4  10   3      208.34      230.22      6.99 o 
   5  10   3      102.72       89.29      3.69 o 
   6  10   3        9.52        8.93      3.06 o 
   7  10   3      121.84      118.37      5.47 o 
   8  10   3       51.38       56.59      4.25 o 
   9  10   3       97.04      102.46      5.66 o 
 -10  11   3        6.67        9.28      3.88 o 
  -9  11   3      148.34      142.81      8.67 o 
  -8  11   3       20.88       19.68      4.08 o 
  -7  11   3      420.99      411.08     15.31 o 
  -6  11   3      220.88      197.42      9.49 o 
  -5  11   3      243.31      232.73     10.10 o 
  -4  11   3      366.19      376.12      9.54 o 
  -3  11   3      264.85      282.81      7.78 o 
  -2  11   3      351.49      390.35      9.65 o 
  -1  11   3      712.35      691.89     14.94 o 
   0  11   3        8.46        2.46      1.58 o 
   1  11   3      463.46      454.02      8.65 o 
   2  11   3      135.30      156.56      4.39 o 
   3  11   3      167.75      164.73      4.63 o 
   4  11   3      518.38      491.65      9.81 o 
   5  11   3      150.40      137.18      4.53 o 
   6  11   3      143.84      131.20      5.55 o 
   7  11   3       54.77       41.99      3.75 o 
   8  11   3       43.75       52.81      4.14 o 
  -9  12   3       47.47       49.16      5.81 o 
  -8  12   3      384.86      400.32     15.71 o 
  -7  12   3       51.84       56.81      5.41 o 
  -6  12   3      244.18      219.97     10.71 o 
  -5  12   3      438.30      417.77     10.78 o 
  -4  12   3      730.07      823.42     59.84 o 
  -3  12   3      675.62      665.35     14.90 o 
  -2  12   3      829.00      810.03     17.36 o 
  -1  12   3      271.27      363.36      9.40 o 
   0  12   3      408.49      396.47     10.04 o 
   1  12   3      648.83      578.95     13.45 o 
   2  12   3      981.38      898.85     19.13 o 
   3  12   3        7.46       14.19      3.42 o 
   4  12   3      108.87      107.24      4.03 o 
   5  12   3      166.55      164.68      5.06 o 
   6  12   3       92.63       92.00      5.30 o 
   7  12   3       92.34       96.54      6.73 o 
   8  12   3      159.46      164.52      6.99 o 
  -9  13   3        0.49        1.43      3.57 o 
  -8  13   3       48.40       44.67      5.51 o 
  -7  13   3      147.09      142.91      8.77 o 
  -6  13   3      174.94      170.67      9.49 o 
  -5  13   3       13.79       16.39      2.61 o 
  -4  13   3      382.74      352.83      9.66 o 
  -3  13   3      424.66      386.68     17.81 o 
  -2  13   3       32.46       25.04      2.74 o 
  -1  13   3      267.81      288.25      8.30 o 
   0  13   3       81.64       72.64      4.18 o 
   1  13   3      223.21      205.25      6.86 o 
   2  13   3       83.23      128.58      5.31 o 
   3  13   3       35.38       29.77      2.59 o 
   4  13   3       65.16       68.12      4.38 o 
   5  13   3       57.66       57.73      3.41 o 
   6  13   3        6.73       13.25      2.84 o 
   7  13   3        8.93        6.36      2.78 o 
  -8  14   3       18.20       22.64      4.79 o 
  -7  14   3        2.94        3.98      3.47 o 
  -6  14   3        3.13       -0.51      2.96 o 
  -5  14   3       52.87       48.39      3.82 o 
  -4  14   3      117.18      112.64      7.14 o 
  -3  14   3      100.96      120.85      6.58 o 
  -2  14   3      234.01      234.85      7.57 o 
  -1  14   3       38.28       41.52      5.92 o 
   0  14   3      793.34      745.13     16.85 o 
   1  14   3      113.02      141.11      5.85 o 
   2  14   3      139.78      155.58      6.18 o 
   3  14   3       79.07       72.07      3.67 o 
   4  14   3      215.72      201.64      6.09 o 
   5  14   3        7.61        9.85      2.99 o 
   6  14   3       26.97       28.66      5.10 o 
  -7  15   3       48.54       44.98      5.92 o 
  -6  15   3       12.69       13.97      4.18 o 
  -5  15   3      145.76      129.55      8.77 o 
  -4  15   3      155.26      145.88      7.29 o 
  -3  15   3       33.87       27.24      3.22 o 
  -2  15   3        4.93        5.22      2.86 o 
  -1  15   3       44.13       29.95      3.62 o 
   0  15   3       39.30       33.09      3.52 o 
   1  15   3      125.36      119.05      9.69 o 
   2  15   3       13.97       18.93      3.31 o 
   3  15   3        9.61       12.35      2.40 o 
   4  15   3       58.33       54.79      3.54 o 
   5  15   3      133.13      132.85      6.26 o 
  -6  16   3       60.88       63.95      7.04 o 
  -5  16   3       36.05       37.12      5.71 o 
  -4  16   3       19.14       10.20      4.08 o 
  -3  16   3      167.03      150.57      9.69 o 
  -2  16   3       90.85       72.99      4.64 o 
  -1  16   3       32.13       29.54      3.63 o 
   0  16   3       44.43       36.42      3.80 o 
   1  16   3       12.16       30.01      3.48 o 
   2  16   3       52.69       54.31      4.30 o 
   3  16   3       20.25       22.97      2.82 o 
   4  16   3      101.16      100.55      4.73 o 
  -4  17   3       17.51       18.66      5.00 o 
  -3  17   3       23.10       20.30      5.20 o 
  -2  17   3       83.97       92.00      8.06 o 
  -1  17   3       31.92       36.72      5.71 o 
   0  17   3        5.78        5.87      5.25 o 
   1  17   3       24.67       28.02      3.69 o 
   2  17   3       12.24       10.87      3.21 o 
  -9 -13   4       15.82       15.40      4.79 o 
  -8 -13   4       36.49       39.47      5.61 o 
  -9 -12   4       80.42       89.76      7.85 o 
  -8 -12   4       10.77        3.98      3.88 o 
  -7 -12   4       41.08       46.51      5.51 o 
  -6 -12   4        5.00        4.69      3.16 o 
 -10 -11   4       24.84       19.58      5.20 o 
  -9 -11   4       75.23       73.33      7.24 o 
  -8 -11   4      240.18      252.91     12.04 o 
  -7 -11   4      575.13      573.90     19.91 o 
  -6 -11   4       12.25        9.59      3.77 o 
  -5 -11   4        3.54       -4.28      2.86 o 
  -4 -11   4      217.71      220.58      9.69 o 
 -10 -10   4       39.67       48.45      6.32 o 
  -9 -10   4       50.11       47.63      6.12 o 
  -8 -10   4      118.01      112.00      8.06 o 
  -7 -10   4      280.76      253.45     11.84 o 
  -6 -10   4      328.08      341.75     13.47 o 
  -5 -10   4      214.73      197.01      9.39 o 
  -4 -10   4      705.61      677.43     21.35 o 
  -3 -10   4      469.25      479.08     15.31 o 
 -11  -9   4        1.73        0.71      4.18 o 
 -10  -9   4       28.31       23.56      5.20 o 
  -9  -9   4       15.57       11.63      4.18 o 
  -8  -9   4       84.34       77.11      6.94 o 
  -7  -9   4      204.71      204.55     10.20 o 
  -6  -9   4     1248.68     1237.70     36.39 o 
  -5  -9   4        0.16       -1.43      2.35 o 
  -4  -9   4     1321.26     1295.84     36.51 o 
  -3  -9   4      136.34      155.17      6.84 o 
  -2  -9   4      153.42      177.31      6.94 o 
  -1  -9   4      677.08      682.03     18.90 o 
 -11  -8   4      155.42      185.24     11.02 o 
 -10  -8   4      122.02      136.58      9.28 o 
  -9  -8   4       27.73       32.23      5.20 o 
  -8  -8   4       32.47       33.66      4.79 o 
  -7  -8   4      493.85      461.81     17.05 o 
  -6  -8   4      389.04      387.13     14.39 o 
  -5  -8   4      296.85      310.95     11.74 o 
  -4  -8   4      187.83      182.22      8.06 o 
  -3  -8   4      514.60      498.92     16.13 o 
  -2  -8   4      488.79      488.29     14.60 o 
  -1  -8   4      630.43      641.49     19.10 o 
   0  -8   4      648.48      724.86     19.72 o 
 -12  -7   4        0.15       -2.04      3.98 o 
 -11  -7   4      101.67      104.55      8.16 o 
 -10  -7   4       17.19       14.99      4.49 o 
  -9  -7   4        5.42        2.24      3.57 o 
  -8  -7   4       29.17       34.57      4.69 o 
  -7  -7   4      199.37      190.28      9.59 o 
  -6  -7   4       47.98       41.21      4.49 o 
  -5  -7   4       11.11       11.42      2.65 o 
  -4  -7   4      318.62      282.21     10.51 o 
  -3  -7   4      687.74      726.55     21.66 o 
  -2  -7   4      325.03      413.21     12.86 o 
  -1  -7   4      971.42      994.92     27.10 o 
   0  -7   4     1982.07     2238.78     57.32 o 
   1  -7   4      186.16      226.52      7.14 o 
   2  -7   4      129.44      117.01      4.49 o 
 -12  -6   4        9.24        7.65      4.59 o 
 -11  -6   4       21.06        7.85      4.59 o 
 -10  -6   4      167.93      158.42      9.79 o 
  -9  -6   4      287.65      277.23     12.86 o 
  -8  -6   4       35.62       46.71      5.20 o 
  -7  -6   4      551.38      534.40     18.79 o 
  -6  -6   4      482.18      501.50     16.85 o 
  -5  -6   4       26.80       22.54      3.06 o 
  -4  -6   4     1264.70     1333.65     38.07 o 
  -3  -6   4     1900.15     1788.02     48.92 o 
  -2  -6   4     2020.90     2055.45     54.39 o 
  -1  -6   4     2675.46     2604.99     67.87 o 
   0  -6   4      409.01      388.84     11.44 o 
   1  -6   4      336.57      368.01     10.62 o 
   2  -6   4     1603.51     1561.48     42.09 o 
   3  -6   4     1215.12     1141.61     31.09 o 
   4  -6   4       85.26       87.72      4.18 o 
   5  -6   4      385.44      354.06     11.64 o 
 -12  -5   4       18.97       19.58      5.20 o 
 -11  -5   4       68.26       65.28      7.14 o 
 -10  -5   4       18.51       21.42      4.59 o 
  -9  -5   4       92.89      102.41      7.55 o 
  -8  -5   4       12.99       11.63      3.26 o 
  -7  -5   4      556.62      539.03     18.38 o 
  -6  -5   4      432.17      461.65     15.72 o 
  -5  -5   4      726.68      632.00     20.54 o 
  -4  -5   4      130.22      108.76      5.51 o 
  -3  -5   4      155.77      142.03      6.43 o 
  -2  -5   4      527.77      624.25     17.27 o 
  -1  -5   4     1311.18     1272.02     34.32 o 
   0  -5   4      434.14      450.82     12.77 o 
   1  -5   4       90.43      118.13      4.49 o 
   2  -5   4     1210.53     1236.24     33.36 o 
   3  -5   4     1474.40     1440.69     39.62 o 
   4  -5   4      146.85      153.44      5.82 o 
   5  -5   4       94.66       92.52      4.90 o 
   6  -5   4       92.76       99.35      5.41 o 
   7  -5   4       28.27       22.85      3.37 o 
 -12  -4   4      102.65       99.56      5.55 o 
 -11  -4   4       88.91       99.22      5.30 o 
 -10  -4   4       29.38       26.08      3.37 o 
  -9  -4   4       12.66       10.36      2.16 o 
  -8  -4   4      102.28      107.48      4.39 o 
  -7  -4   4       26.93       41.19      2.60 o 
  -6  -4   4     1129.78     1185.88     34.77 o 
  -5  -4   4     1772.56     1795.15     48.28 o 
  -4  -4   4       13.99       12.85      2.35 o 
  -3  -4   4     1624.59     1502.81     39.70 o 
  -2  -4   4     2409.02     2366.31     62.37 o 
  -1  -4   4     4003.25     3983.59    100.57 o 
   0  -4   4      820.50      756.09     20.46 o 
   1  -4   4     4413.05     3979.72    104.56 o 
   2  -4   4     1851.79     1937.57     50.87 o 
   3  -4   4      760.98      780.17     21.56 o 
   4  -4   4       74.64       71.71      3.77 o 
   5  -4   4      289.26      292.37     10.41 o 
   6  -4   4      510.94      508.39     16.23 o 
   7  -4   4      190.93      177.82      8.47 o 
   8  -4   4       38.88       42.94      4.49 o 
 -12  -3   4        9.22       11.00      2.87 o 
 -11  -3   4       41.40       43.27      3.82 o 
 -10  -3   4       27.12       26.37      3.21 o 
  -9  -3   4       58.37       51.79      4.49 o 
  -8  -3   4      535.77      522.36     12.08 o 
  -7  -3   4       98.97       99.16     11.73 o 
  -6  -3   4     2358.78     2265.64     77.99 o 
  -5  -3   4      904.20      949.38     18.34 o 
  -4  -3   4     1203.58     1320.74     36.25 o 
  -3  -3   4     1742.33     1797.77     47.54 o 
  -2  -3   4      147.94      125.83      5.20 o 
  -1  -3   4      387.37      527.44     14.00 o 
   0  -3   4      373.56      403.57     11.54 o 
   1  -3   4      541.13      570.33     15.74 o 
   2  -3   4      704.78      690.40     19.12 o 
   3  -3   4      840.24      791.98     22.90 o 
   4  -3   4       81.71       68.14      4.08 o 
   5  -3   4      403.39      367.37     12.56 o 
   6  -3   4      816.24      692.49     21.15 o 
   7  -3   4      478.84      455.76     15.41 o 
   8  -3   4       44.09       45.69      5.00 o 
   9  -3   4        6.61       -1.33      2.75 o 
  10  -3   4       77.97       80.37      6.73 o 
 -13  -2   4       29.62       39.14      4.20 o 
 -12  -2   4      208.33      239.70      8.82 o 
 -11  -2   4      109.26      114.42      7.40 o 
 -10  -2   4     1494.84     1573.60     31.72 o 
  -9  -2   4      213.19      223.28      6.91 o 
  -8  -2   4      365.39      371.07      9.20 o 
  -7  -2   4      110.72      116.70      4.24 o 
  -6  -2   4     1535.83     1474.82     27.96 o 
  -5  -2   4     1062.07     1059.88     20.45 o 
  -4  -2   4     1442.20     1422.82     26.11 o 
  -3  -2   4      104.56      109.89      5.00 o 
  -2  -2   4     1898.16     1751.01     46.10 o 
  -1  -2   4     1127.03     1794.88     43.27 o 
   0  -2   4       12.38        7.14      1.12 o 
   1  -2   4       97.64      189.05      6.43 o 
   2  -2   4      491.85      598.85     16.24 o 
   3  -2   4      822.81      957.64     26.27 o 
   4  -2   4      736.51      715.81     14.96 o 
   5  -2   4      616.75      623.85     15.17 o 
   6  -2   4      304.79      282.53      7.72 o 
   7  -2   4       39.53       41.32      3.06 o 
   8  -2   4       62.77       63.15      3.86 o 
   9  -2   4       41.64       38.90      3.57 o 
  10  -2   4      143.92      154.27      6.49 o 
 -13  -1   4       33.08       31.62      3.86 o 
 -12  -1   4       30.94       36.51      3.74 o 
 -11  -1   4      218.34      217.19      7.54 o 
 -10  -1   4      140.50      137.87      9.33 o 
  -9  -1   4      148.71      133.82      5.16 o 
  -8  -1   4       31.39       29.70      2.41 o 
  -7  -1   4     1076.77     1045.98     21.02 o 
  -6  -1   4        0.85        0.51      0.97 o 
  -5  -1   4     2004.41     1792.82     33.15 o 
  -4  -1   4      614.64      634.05     40.58 o 
  -3  -1   4      804.35      757.02     22.57 o 
  -1  -1   4    29876.95    31703.22    775.44 o 
   0  -1   4     4682.51     4686.18    118.89 o 
   1  -1   4     5817.75     5553.41    142.50 o 
   2  -1   4     4237.27     3932.23     71.83 o 
   3  -1   4     2487.35     2574.04     46.53 o 
   4  -1   4     4854.28     4633.23     84.55 o 
   5  -1   4      527.08      494.16     11.23 o 
   6  -1   4       46.14       46.97      4.79 o 
   7  -1   4      269.30      265.55      7.83 o 
   8  -1   4      188.02      191.61      6.49 o 
   9  -1   4       44.24       41.62      3.57 o 
  10  -1   4        5.87        6.83      2.59 o 
 -13   0   4       14.38       11.58      2.99 o 
 -12   0   4       59.85       49.59      3.99 o 
 -11   0   4      108.26      105.81      5.31 o 
 -10   0   4      107.24      115.33      5.28 o 
  -9   0   4        2.54        0.37      4.18 o 
  -8   0   4      103.36      108.22      4.24 o 
  -7   0   4        0.07        0.31      1.20 o 
  -6   0   4       10.10       10.52      1.34 o 
  -5   0   4      158.31      186.61     17.65 o 
  -4   0   4     1927.26     1741.03     52.11 o 
  -3   0   4       77.51       77.41      1.82 o 
  -2   0   4   123405.03   144309.86   7501.66 o 
  -1   0   4     2334.33     3372.13    220.03 o 
   0   0   4     5000.75     4710.27     86.01 o 
   1   0   4     1783.52     1744.74     26.25 o 
   2   0   4     2555.96     2614.19     39.07 o 
   3   0   4      698.72      650.70     10.69 o 
   4   0   4     2385.07     2646.89    223.74 o 
   5   0   4     1519.36     1538.73     29.66 o 
   6   0   4       41.78       45.72      3.13 o 
   7   0   4      442.59      427.60     10.71 o 
   8   0   4       28.63       29.57      2.99 o 
   9   0   4       15.25       15.97      3.42 o 
  10   0   4       11.97       11.94      2.81 o 
 -13   1   4       32.00       37.22      3.89 o 
 -12   1   4       31.19       35.07      4.39 o 
 -11   1   4      221.35      216.34      7.47 o 
 -10   1   4      143.66      145.08      5.79 o 
  -9   1   4      141.60      129.03      5.11 o 
  -8   1   4       30.99       28.49      2.35 o 
  -7   1   4     1078.88     1056.12     20.99 o 
  -6   1   4        1.04       -0.34      0.51 o 
  -5   1   4     2004.96     1770.35     31.15 o 
  -4   1   4      624.91      628.07     13.69 o 
  -3   1   4      853.20      798.88     12.20 o 
  -1   1   4    29786.60    29541.82   1478.10 o 
   0   1   4     4681.83     4613.92     68.16 o 
   1   1   4     5842.13     5558.68     81.73 o 
   2   1   4     4258.38     4029.65     59.11 o 
   3   1   4     2527.41     2511.78     40.84 o 
   4   1   4     4858.21     4709.97     80.67 o 
   5   1   4      520.78      510.67      8.99 o 
   6   1   4       44.02       41.92      2.95 o 
   7   1   4      279.28      272.81      7.79 o 
   8   1   4      190.36      174.53      6.27 o 
   9   1   4       47.43       42.67      3.57 o 
  10   1   4        5.90        7.14      2.58 o 
 -13   2   4       28.35       36.54      3.85 o 
 -12   2   4      200.57      232.96     10.92 o 
 -11   2   4      106.67      116.43      5.33 o 
 -10   2   4     1519.44     1577.79     31.52 o 
  -9   2   4      208.32      205.96      8.67 o 
  -8   2   4      366.42      357.93     11.48 o 
  -7   2   4      120.50      129.74      4.33 o 
  -6   2   4     1523.69     1448.70     22.56 o 
  -5   2   4     1046.07     1061.72     16.60 o 
  -4   2   4     1416.15     1385.44     21.39 o 
  -3   2   4      111.09      125.30      4.39 o 
  -2   2   4     1891.43     1737.59     26.18 o 
  -1   2   4     1137.27     1482.71     43.48 o 
   0   2   4       10.79        7.38      1.17 o 
   1   2   4       94.24      197.82      6.73 o 
   2   2   4      491.59      554.40     17.22 o 
   3   2   4      796.88      944.38     15.08 o 
   4   2   4      748.31      745.79     12.20 o 
   5   2   4      626.12      639.63     10.92 o 
   6   2   4      311.91      285.54     17.25 o 
   7   2   4       37.03       34.18      2.91 o 
   8   2   4       63.36       64.47      5.05 o 
   9   2   4       41.55       41.10      3.56 o 
  10   2   4      144.17      151.82      7.60 o 
 -12   3   4       10.40       14.13      2.80 o 
 -11   3   4       41.24       38.25      4.49 o 
 -10   3   4       29.42       35.22      5.76 o 
  -9   3   4       58.81       59.92      6.27 o 
  -8   3   4      530.12      510.90     11.81 o 
  -7   3   4       92.35       86.18      3.59 o 
  -6   3   4     2354.60     2270.16     34.42 o 
  -5   3   4      878.03      926.84     14.87 o 
  -4   3   4     1167.65     1300.77     20.15 o 
  -3   3   4     1739.18     1766.32     26.86 o 
  -2   3   4      144.53      146.75      7.12 o 
  -1   3   4      386.38      474.95     23.05 o 
   0   3   4      370.56      397.19      6.64 o 
   1   3   4      514.07      557.99      9.15 o 
   2   3   4      701.98      684.14     11.14 o 
   3   3   4      841.32      833.64     13.39 o 
   4   3   4       83.40       80.95      6.55 o 
   5   3   4      411.51      384.48      7.25 o 
   6   3   4      811.16      690.14     15.16 o 
   7   3   4      467.12      437.37     15.67 o 
   8   3   4       51.09       52.33      3.66 o 
   9   3   4        7.10        8.70      2.57 o 
  10   3   4       77.69       78.85      5.03 o 
 -12   4   4      106.26      111.08      7.34 o 
 -11   4   4       91.44      103.53      5.15 o 
 -10   4   4       32.84       35.73      4.54 o 
  -9   4   4       12.03       15.83      2.26 o 
  -8   4   4      102.79      109.61      4.29 o 
  -7   4   4       24.07       28.11      2.20 o 
  -6   4   4     1144.56     1213.29     19.08 o 
  -5   4   4     1738.26     1734.72     26.86 o 
  -4   4   4       16.69       16.68      2.24 o 
  -3   4   4     1566.29     1440.01     22.37 o 
  -2   4   4     2334.97     2375.66     30.58 o 
  -1   4   4     3996.25     3874.02     49.64 o 
   0   4   4      798.43      743.16     11.81 o 
   1   4   4     4411.44     4099.40     60.27 o 
   2   4   4     1884.24     1941.03     29.51 o 
   3   4   4      733.75      773.66     12.73 o 
   4   4   4       70.62       65.18      2.34 o 
   5   4   4      285.26      304.36      6.16 o 
   6   4   4      516.22      501.93     11.89 o 
   7   4   4      195.27      202.69      6.58 o 
   8   4   4       38.45       32.57      4.03 o 
   9   4   4       66.56       58.20      4.15 o 
  10   4   4       30.35       36.10      3.80 o 
 -12   5   4       18.86       27.54      4.79 o 
 -11   5   4       66.78       71.29      6.32 o 
 -10   5   4       17.83       21.21      3.31 o 
  -9   5   4       97.12       97.23      4.33 o 
  -8   5   4       12.79       12.56      1.91 o 
  -7   5   4      563.90      535.25     11.91 o 
  -6   5   4      432.69      440.89      8.09 o 
  -5   5   4      733.38      679.73     11.27 o 
  -4   5   4      133.75      115.62      3.79 o 
  -3   5   4      170.01      162.58      3.53 o 
  -2   5   4      524.99      578.33      8.79 o 
  -1   5   4     1312.76     1284.76     17.04 o 
   0   5   4      420.87      437.83      7.50 o 
   1   5   4      100.77      117.26      2.84 o 
   2   5   4     1214.35     1260.69     19.66 o 
   3   5   4     1471.19     1510.25     23.31 o 
   4   5   4      143.90      134.00      3.56 o 
   5   5   4       96.28       92.46      3.01 o 
   6   5   4       93.43       85.75      5.46 o 
   7   5   4       27.70       23.37      2.70 o 
   8   5   4       28.04       25.31      2.95 o 
   9   5   4       14.06       13.79      6.68 o 
  10   5   4       11.59        9.20      2.93 o 
 -12   6   4        9.20       11.63      3.98 o 
 -11   6   4       21.51       32.84      4.59 o 
 -10   6   4      164.76      162.40      8.57 o 
  -9   6   4      278.07      285.59     11.22 o 
  -8   6   4       33.84       42.66      3.11 o 
  -7   6   4      564.40      548.63     12.16 o 
  -6   6   4      471.87      487.64      8.86 o 
  -5   6   4       30.59       25.76      1.59 o 
  -4   6   4     1292.73     1377.23     21.44 o 
  -3   6   4     1902.09     1825.99     27.91 o 
  -2   6   4     2029.43     2047.31     26.78 o 
  -1   6   4     2661.90     2597.54     33.69 o 
   0   6   4      410.56      389.78      6.91 o 
   1   6   4      316.18      354.51      6.56 o 
   2   6   4     1598.50     1617.29     24.87 o 
   3   6   4     1234.39     1159.59     18.53 o 
   4   6   4       77.87       72.56      2.64 o 
   5   6   4      373.20      362.20      7.28 o 
   6   6   4      271.09      265.25      7.62 o 
   7   6   4       56.10       56.37      3.86 o 
   8   6   4       46.70       47.24      3.64 o 
   9   6   4       75.40       73.07      4.59 o 
  10   6   4       66.20       71.28      5.02 o 
 -12   7   4        0.18       -3.67      3.26 o 
 -11   7   4      102.16       98.74      7.04 o 
 -10   7   4       18.26       13.16      3.67 o 
  -9   7   4        5.68        6.02      3.06 o 
  -8   7   4       29.83       31.11      4.08 o 
  -7   7   4      195.99      201.80      8.57 o 
  -6   7   4       45.94       41.22      2.10 o 
  -5   7   4       12.03       13.42      1.98 o 
  -4   7   4      311.89      279.36      5.67 o 
  -3   7   4      698.41      739.36     18.46 o 
  -2   7   4      326.59      411.07      9.84 o 
  -1   7   4      964.01      984.91     13.63 o 
   0   7   4     1976.80     2180.42     28.79 o 
   1   7   4      186.80      224.52      4.71 o 
   2   7   4      139.73      118.77      3.21 o 
   3   7   4      845.57      798.60     13.48 o 
   4   7   4      503.55      483.47     10.12 o 
   5   7   4       61.02       60.59      2.77 o 
   6   7   4      169.20      161.84      5.81 o 
   7   7   4      221.11      205.85      6.95 o 
   8   7   4       43.73       53.74      3.97 o 
   9   7   4       85.56       89.90      5.18 o 
 -11   8   4      155.18      157.70      9.28 o 
 -10   8   4      124.73      128.93      8.06 o 
  -9   8   4       24.20       23.25      3.98 o 
  -8   8   4       32.84       33.86      4.18 o 
  -7   8   4      501.70      485.50     16.13 o 
  -6   8   4      393.43      386.58      9.49 o 
  -5   8   4      285.55      300.67      9.69 o 
  -4   8   4      200.37      197.56      4.48 o 
  -3   8   4      545.16      523.14      7.90 o 
  -2   8   4      471.70      464.16      7.23 o 
  -1   8   4      670.07      678.71      9.85 o 
   0   8   4      649.75      705.61     10.37 o 
   1   8   4      544.80      537.05      9.51 o 
   2   8   4      447.75      493.79      8.98 o 
   3   8   4      416.64      415.57      8.00 o 
   4   8   4      138.65      139.01      4.03 o 
   5   8   4       66.03       71.63      3.09 o 
   6   8   4      273.07      267.06      7.92 o 
   7   8   4       14.64       16.06      4.13 o 
   8   8   4        9.11        6.62      2.54 o 
   9   8   4       13.71        8.16      2.73 o 
 -11   9   4        1.50        0.20      3.06 o 
 -10   9   4       27.98       26.62      4.69 o 
  -9   9   4       16.65       20.91      3.98 o 
  -8   9   4       90.48       91.19      6.32 o 
  -7   9   4      201.46      191.19      9.08 o 
  -6   9   4     1247.99     1239.21     38.34 o 
  -5   9   4        0.02        0.31      2.14 o 
  -4   9   4     1321.57     1278.35     24.86 o 
  -3   9   4      134.42      146.70      4.62 o 
  -2   9   4      150.42      166.96      3.83 o 
  -1   9   4      668.71      652.17      9.80 o 
   0   9   4       84.77      105.20      2.70 o 
   1   9   4      471.21      502.93     10.31 o 
   2   9   4      324.76      345.02      6.98 o 
   3   9   4       43.47       42.57      3.28 o 
   4   9   4      498.65      478.56      9.32 o 
   5   9   4       97.96       98.78      3.71 o 
   6   9   4       26.89       24.61      2.96 o 
   7   9   4       44.43       41.28      6.53 o 
   8   9   4       25.57       28.09      3.72 o 
   9   9   4      140.11      150.50     12.75 o 
 -10  10   4       42.15       44.57      5.41 o 
  -9  10   4       53.23       53.34      5.41 o 
  -8  10   4      125.21      128.02      7.55 o 
  -7  10   4      274.95      270.90     11.43 o 
  -6  10   4      329.08      318.85      8.91 o 
  -5  10   4      215.65      190.99      8.88 o 
  -4  10   4      689.77      691.35     14.75 o 
  -3  10   4      464.76      458.68     10.69 o 
  -1  10   4      449.82      478.69     10.91 o 
   0  10   4      302.84      308.34      5.59 o 
   1  10   4      223.21      333.65      6.86 o 
   2  10   4      378.93      368.66      7.50 o 
   3  10   4       40.56       54.80      2.77 o 
   4  10   4     1842.08     1814.52     28.99 o 
   5  10   4       39.92       34.79      3.49 o 
   6  10   4      120.63      124.54      5.66 o 
   7  10   4       43.03       46.73      5.41 o 
   8  10   4       15.84       23.30      3.72 o 
 -10  11   4       24.87       20.19      4.69 o 
  -9  11   4       76.47       79.35      6.73 o 
  -8  11   4      242.53      232.51     11.02 o 
  -7  11   4      575.46      543.07     18.99 o 
  -6  11   4       11.06       10.61      3.47 o 
  -5  11   4        3.54        2.35      2.86 o 
  -4  11   4      232.07      240.33      6.99 o 
  -3  11   4      966.23      953.02     19.59 o 
  -2  11   4      401.71      375.31      9.34 o 
  -1  11   4       16.55       54.67      4.18 o 
   0  11   4      156.09      176.90      5.82 o 
   1  11   4       82.68       98.68      3.80 o 
   2  11   4       80.17       74.96      3.11 o 
   3  11   4      337.54      374.48      7.93 o 
   4  11   4      139.36      115.57      5.41 o 
   5  11   4       35.87       38.85      4.33 o 
   6  11   4       60.19       48.18      5.97 o 
   7  11   4        1.03       -3.67      2.45 o 
   8  11   4       86.55       92.17      5.48 o 
  -9  12   4       80.07       89.55      7.24 o 
  -8  12   4        9.83        5.92      3.47 o 
  -7  12   4       41.33       45.90      5.10 o 
  -6  12   4        3.99        8.16      3.37 o 
  -5  12   4       73.44       75.84      4.09 o 
  -4  12   4       29.71       29.76      2.86 o 
  -3  12   4     1263.05     1186.50     23.95 o 
  -2  12   4      815.22      810.80     17.34 o 
  -1  12   4      227.37      262.66      7.60 o 
   0  12   4       58.60       73.65      4.08 o 
   1  12   4      279.48      314.41      7.28 o 
   2  12   4       84.10       73.82      4.87 o 
   3  12   4       86.95       95.47      3.67 o 
   4  12   4       31.98       33.38      2.54 o 
   5  12   4       49.99       35.06      3.30 o 
   6  12   4       38.76       36.16      3.53 o 
   7  12   4       54.48       61.70      5.76 o 
  -9  13   4       15.71       15.40      4.59 o 
  -8  13   4       37.48       42.94      5.71 o 
  -7  13   4       88.81       86.09      7.04 o 
  -6  13   4       57.56       49.36      5.61 o 
  -5  13   4       18.34       14.79      3.77 o 
  -4  13   4       67.45       68.95      6.53 o 
  -3  13   4      152.46      167.05      6.06 o 
  -2  13   4      347.11      332.42     10.46 o 
  -1  13   4      269.49      254.29      7.62 o 
   0  13   4       31.10       24.04      2.71 o 
   1  13   4      127.20      119.54      5.92 o 
   2  13   4       61.43       58.14      3.23 o 
   3  13   4        6.00       13.20      2.39 o 
   4  13   4      113.06      112.16      4.32 o 
   5  13   4        3.26        3.53      1.95 o 
   6  13   4      172.97      167.22      6.60 o 
  -8  14   4       17.41       25.29      5.10 o 
  -7  14   4      165.64      175.86      9.79 o 
  -6  14   4       10.29        2.14      3.57 o 
  -5  14   4      103.22       99.25      7.34 o 
  -4  14   4       38.94       42.73      5.41 o 
  -3  14   4      171.96      158.83      9.08 o 
  -2  14   4      210.49      200.25      6.91 o 
  -1  14   4      404.98      372.27     11.28 o 
   0  14   4        4.03        1.53      2.16 o 
   1  14   4      134.00      144.69      4.94 o 
   2  14   4      178.23      157.01      5.21 o 
   3  14   4       68.24       67.81      3.73 o 
   4  14   4      174.47      172.75      6.73 o 
   5  14   4      147.09      142.90      6.30 o 
  -7  15   4        6.95        8.87      3.88 o 
  -6  15   4       21.94       18.05      4.69 o 
  -5  15   4       12.08       14.99      4.18 o 
  -4  15   4      187.39      160.57      9.49 o 
  -3  15   4       62.58       73.44      6.73 o 
  -2  15   4       61.27       58.75      6.22 o 
  -1  15   4        1.90       10.30      4.18 o 
   0  15   4      203.15      204.23      7.17 o 
   1  15   4       97.01       96.67      5.11 o 
   2  15   4      108.18      106.96      5.33 o 
   3  15   4       16.96       17.83      2.64 o 
   4  15   4       27.20       27.56      2.99 o 
  -5  16   4      116.27      115.98      8.36 o 
  -4  16   4       67.03       60.48      6.94 o 
  -3  16   4      104.15      109.24      8.26 o 
  -2  16   4      155.18      159.95      9.89 o 
  -1  16   4      287.38      275.78     13.47 o 
   0  16   4      150.80      158.05      7.10 o 
   1  16   4      216.94      216.70      8.43 o 
   2  16   4       80.59       67.74      4.02 o 
   3  16   4       26.30       24.76      2.96 o 
  -3  17   4       60.74       49.26      6.73 o 
  -2  17   4       25.12       28.35      5.71 o 
  -1  17   4       54.42       69.46      7.14 o 
   0  17   4       46.97       45.82      4.57 o 
   1  17   4       25.13       29.56      4.23 o 
  -9 -13   5        6.99        2.35      4.49 o 
  -9 -12   5        3.61        8.26      4.28 o 
  -8 -12   5       38.62       35.08      5.51 o 
  -7 -12   5       49.74       55.48      5.81 o 
  -6 -12   5      134.18      131.79      8.16 o 
 -10 -11   5       12.50        3.26      4.28 o 
  -9 -11   5       25.36       18.05      5.00 o 
  -8 -11   5       40.97       40.90      5.61 o 
  -7 -11   5      374.58      360.94     14.59 o 
  -6 -11   5       95.25       93.53      6.94 o 
  -5 -11   5     2890.58     2781.06     74.53 o 
 -11 -10   5       99.77      126.58      9.59 o 
 -10 -10   5       53.98       55.08      6.83 o 
  -9 -10   5       26.45       22.34      4.79 o 
  -8 -10   5       90.09       82.42      7.14 o 
  -7 -10   5      203.98      222.51     11.12 o 
  -6 -10   5       30.43       31.31      4.59 o 
  -5 -10   5     1254.57     1246.25     36.09 o 
  -4 -10   5      557.94      577.97     18.89 o 
  -3 -10   5      966.13      961.35     27.08 o 
 -11  -9   5        8.85        3.26      4.28 o 
 -10  -9   5        0.05       -0.71      3.67 o 
  -9  -9   5       50.26       48.14      5.92 o 
  -8  -9   5      162.74      170.16      9.79 o 
  -7  -9   5      696.02      683.23     22.46 o 
  -6  -9   5       10.79        8.06      3.06 o 
  -5  -9   5       29.89       27.03      3.88 o 
  -4  -9   5      443.86      444.66     15.01 o 
  -3  -9   5      203.81      205.08      8.57 o 
  -2  -9   5      123.36      123.33      5.71 o 
  -1  -9   5      480.30      508.53     15.11 o 
 -11  -8   5       21.04       25.70      5.41 o 
 -10  -8   5       29.97       30.60      5.51 o 
  -9  -8   5      492.01      510.03     19.19 o 
  -8  -8   5       54.38       56.61      6.22 o 
  -7  -8   5       23.73       21.01      4.08 o 
  -6  -8   5       50.40       44.27      4.49 o 
  -5  -8   5      448.81      409.15     14.60 o 
  -4  -8   5      466.82      480.14     16.03 o 
  -3  -8   5      344.23      325.59     11.53 o 
  -2  -8   5      528.71      565.30     16.75 o 
  -1  -8   5      435.99      485.34     14.60 o 
   0  -8   5       97.52      110.58      4.69 o 
 -12  -7   5        7.06        9.08      4.79 o 
 -11  -7   5        6.10       14.38      4.69 o 
 -10  -7   5       58.50       51.30      6.02 o 
  -9  -7   5       23.29       26.31      4.90 o 
  -8  -7   5      202.29      188.43      9.90 o 
  -7  -7   5      392.99      350.18     13.98 o 
  -6  -7   5       82.59       77.62      5.81 o 
  -5  -7   5      234.37      235.10      9.90 o 
  -4  -7   5       42.57       31.11      3.57 o 
  -3  -7   5      645.07      619.45     18.18 o 
  -2  -7   5      251.08      295.85      9.69 o 
  -1  -7   5      437.03      416.57     12.86 o 
   0  -7   5      369.93      321.66     10.00 o 
   1  -7   5      107.06      107.01      4.69 o 
   2  -7   5      368.92      368.17     11.23 o 
 -12  -6   5       22.61       17.75      5.10 o 
 -11  -6   5       15.73       23.56      5.41 o 
 -10  -6   5      257.50      251.90     12.75 o 
  -9  -6   5      340.44      340.32     14.39 o 
  -8  -6   5      216.96      224.66     10.92 o 
  -7  -6   5      662.80      668.50     22.26 o 
  -6  -6   5      767.77      793.07     25.03 o 
  -5  -6   5      311.51      315.57     12.04 o 
  -4  -6   5      334.33      287.75     10.82 o 
  -3  -6   5      502.29      520.54     16.34 o 
  -2  -6   5     3534.80     3786.33     97.76 o 
  -1  -6   5      690.27      661.65     18.90 o 
   0  -6   5     1610.25     1684.74     44.56 o 
   1  -6   5      669.78      698.70     19.62 o 
   2  -6   5      896.05      928.76     25.35 o 
   3  -6   5       50.46       47.43      3.06 o 
   4  -6   5      231.44      245.19      8.26 o 
 -12  -5   5       31.13       32.74      5.81 o 
 -11  -5   5      334.35      347.84     15.71 o 
 -10  -5   5        9.89       11.12      4.28 o 
  -9  -5   5      103.18       99.55      7.55 o 
  -8  -5   5       98.03       95.58      6.94 o 
  -7  -5   5      120.88      112.72      7.14 o 
  -6  -5   5       72.66       60.18      5.20 o 
  -5  -5   5     2282.61     2296.68     62.78 o 
  -4  -5   5      512.50      507.59     15.93 o 
  -3  -5   5     1107.62     1162.71     33.87 o 
  -2  -5   5      992.18     1009.71     27.93 o 
  -1  -5   5      169.90      174.79      6.43 o 
   0  -5   5      997.19      991.93     27.21 o 
   1  -5   5       63.96       90.99      3.98 o 
   2  -5   5      190.66      185.30      6.73 o 
   3  -5   5       77.64       98.33      4.59 o 
   4  -5   5      518.15      516.92     15.62 o 
   5  -5   5      375.58      398.65     12.96 o 
   6  -5   5      269.64      270.70     10.31 o 
 -12  -4   5       72.11       68.95      7.55 o 
 -11  -4   5       12.82       13.67      2.82 o 
 -10  -4   5      806.68      821.03     28.14 o 
  -9  -4   5      200.00      206.49      6.59 o 
  -8  -4   5      293.57      284.04      7.84 o 
  -7  -4   5      581.54      611.29     20.47 o 
  -6  -4   5      271.69      241.76     10.00 o 
  -5  -4   5      274.81      332.31     11.94 o 
  -4  -4   5      323.26      325.55     11.64 o 
  -3  -4   5     3206.15     3309.64     88.21 o 
  -2  -4   5     1481.84     1549.00     42.13 o 
  -1  -4   5      603.35      933.25     22.59 o 
   0  -4   5      471.25      476.60     13.69 o 
   1  -4   5      167.06      267.74      8.26 o 
   2  -4   5     2194.04     2115.23     56.53 o 
   3  -4   5      208.67      253.97      8.37 o 
   4  -4   5      480.10      456.36     14.60 o 
   5  -4   5       21.27       27.33      3.06 o 
   6  -4   5      168.06      174.04      7.86 o 
   7  -4   5       96.38       92.00      6.02 o 
   8  -4   5       65.98       61.71      5.61 o 
 -13  -3   5       50.87       40.29      6.32 o 
 -12  -3   5      105.71      110.76      5.68 o 
 -11  -3   5       97.85      102.71      5.29 o 
 -10  -3   5      253.39      267.87      8.38 o 
  -9  -3   5      109.75      111.39      4.88 o 
  -8  -3   5      601.93      574.16     13.27 o 
  -7  -3   5      647.98      641.51     13.81 o 
  -6  -3   5       64.91       70.48      4.90 o 
  -5  -3   5      717.64      779.85     15.64 o 
  -4  -3   5     2772.88     2654.47     70.79 o 
  -3  -3   5      391.24      360.19     11.74 o 
  -2  -3   5     3277.81     3314.59     83.20 o 
  -1  -3   5     1056.79     1039.01     28.16 o 
   0  -3   5      349.69      313.28     10.11 o 
   1  -3   5      583.28      533.26     15.53 o 
   2  -3   5       98.17      144.04      5.41 o 
   3  -3   5      293.82      235.97      8.78 o 
   4  -3   5      120.32      110.99      5.51 o 
   5  -3   5      361.59      340.78     12.15 o 
   6  -3   5       61.42       80.17      5.51 o 
   7  -3   5        3.58        5.51      2.65 o 
   8  -3   5       29.67       34.06      4.49 o 
   9  -3   5        0.21        1.63      3.16 o 
 -13  -2   5       11.27       12.67      5.71 o 
 -12  -2   5       48.88       59.92      4.47 o 
 -11  -2   5      206.04      202.21      7.35 o 
 -10  -2   5       60.14       56.12      3.97 o 
  -9  -2   5      522.24      522.22     12.46 o 
  -8  -2   5      367.30      362.80      9.21 o 
  -7  -2   5      419.81      446.53     10.04 o 
  -6  -2   5       75.79       80.52      8.72 o 
  -5  -2   5     2460.87     2536.60     45.51 o 
  -4  -2   5      881.19      856.23     19.79 o 
  -3  -2   5     1201.39     1087.95     31.96 o 
  -1  -2   5     1843.72     1779.89     48.29 o 
   0  -2   5     2735.26     2770.99     72.64 o 
   1  -2   5      239.91      195.36      7.04 o 
   2  -2   5       80.37      132.51      5.20 o 
   3  -2   5     5242.73     4739.10    126.05 o 
   4  -2   5      793.39      818.94     23.60 o 
   5  -2   5      190.11      206.81      8.37 o 
   6  -2   5      225.93      220.16      6.67 o 
   7  -2   5       29.73       29.26      2.88 o 
   8  -2   5       16.34       18.37      2.63 o 
   9  -2   5       11.64        9.99      3.57 o 
  10  -2   5       41.80       54.97      6.02 o 
 -13  -1   5       85.90      106.43      5.81 o 
 -12  -1   5       61.93       69.12      4.61 o 
 -11  -1   5      250.62      256.33     12.86 o 
 -10  -1   5       33.84       36.76      3.31 o 
  -9  -1   5      127.18      113.60      4.88 o 
  -8  -1   5       77.91       79.13      4.39 o 
  -7  -1   5      239.43      229.27      7.19 o 
  -6  -1   5      144.40      133.33      4.95 o 
  -5  -1   5     1604.65     1593.26     47.66 o 
  -4  -1   5     1293.39     1316.86     24.64 o 
  -3  -1   5     6646.05     6681.07    169.67 o 
  -1  -1   5     2918.46     3030.16     76.39 o 
   0  -1   5      198.66      178.61      6.33 o 
   1  -1   5      311.26      312.01      9.90 o 
   2  -1   5     1932.44     1920.18     49.55 o 
   3  -1   5      701.33      934.35     33.72 o 
   4  -1   5     2778.42     2665.61     49.94 o 
   5  -1   5      186.12      193.44      7.35 o 
   6  -1   5        0.81        0.28      1.69 o 
   7  -1   5      343.97      361.87      9.60 o 
   8  -1   5       21.53       17.42      2.60 o 
   9  -1   5      102.50      108.17      5.37 o 
  10  -1   5       84.11       91.80      9.74 o 
 -13   0   5       69.08       76.62      5.13 o 
 -12   0   5       13.56        8.88      2.65 o 
 -11   0   5      342.00      350.03      9.98 o 
 -10   0   5      175.00      182.13      6.54 o 
  -9   0   5     1061.76     1047.23     21.75 o 
  -8   0   5      193.13      193.94      5.88 o 
  -7   0   5     3013.15     3002.95     55.46 o 
  -6   0   5      168.87      186.70      5.10 o 
  -5   0   5      774.35      748.36     14.89 o 
  -4   0   5      353.39      396.41     13.74 o 
  -3   0   5      474.25      486.12     12.02 o 
  -2   0   5    10259.49     9707.24    142.36 o 
  -1   0   5     1709.90     1665.59     31.27 o 
   0   0   5      305.26      313.00      6.93 o 
   1   0   5      641.74      618.48     10.06 o 
   2   0   5     1143.33     1197.74     18.65 o 
   3   0   5     5625.26     5240.69     77.63 o 
   4   0   5        8.04       29.49      6.27 o 
   5   0   5       36.34       37.75      2.74 o 
   6   0   5      909.47      864.44     18.35 o 
   7   0   5      171.26      175.37      6.24 o 
   8   0   5       44.41       42.90      5.00 o 
   9   0   5       69.31       69.13      4.43 o 
  10   0   5        7.04        2.43      2.51 o 
 -13   1   5       84.83      108.15      5.66 o 
 -12   1   5       59.57       59.11      4.18 o 
 -11   1   5      256.02      257.15      8.32 o 
 -10   1   5       35.18       37.52      3.18 o 
  -9   1   5      127.36      122.63      4.93 o 
  -8   1   5       79.76       80.38      4.54 o 
  -7   1   5      249.84      234.70      6.32 o 
  -6   1   5      149.62      142.59      4.41 o 
  -5   1   5     1600.06     1564.61     41.35 o 
  -4   1   5     1330.23     1324.83     24.55 o 
  -3   1   5     6575.15     6571.82     96.87 o 
  -2   1   5      764.16     1094.11     29.67 o 
  -1   1   5     2911.62     2888.31     54.16 o 
   0   1   5      200.79      179.48      3.47 o 
   1   1   5      326.19      314.07      5.59 o 
   2   1   5     1874.46     1837.94     28.24 o 
   3   1   5      714.36      883.02     58.23 o 
   4   1   5     2840.00     2725.84     40.95 o 
   5   1   5      183.65      195.10      4.57 o 
   6   1   5        1.45        0.41      1.81 o 
   7   1   5      347.79      342.80      9.45 o 
   8   1   5       20.23       23.15      2.90 o 
   9   1   5      100.33      100.34      5.19 o 
  10   1   5       83.56       84.55      5.11 o 
 -13   2   5       11.15       13.02      3.05 o 
 -12   2   5       48.88       54.02      4.14 o 
 -11   2   5      206.89      215.01      9.79 o 
 -10   2   5       61.02       58.75      5.05 o 
  -9   2   5      520.53      520.70     12.32 o 
  -8   2   5      374.17      370.74      9.14 o 
  -7   2   5      415.87      417.28      9.88 o 
  -6   2   5       68.57       74.38      5.17 o 
  -5   2   5     2430.27     2436.84     37.26 o 
  -4   2   5      886.54      864.63     13.67 o 
  -3   2   5     1255.29     1194.13     20.72 o 
  -2   2   5       53.73       92.62      3.98 o 
  -1   2   5     1964.93     1845.91     27.51 o 
   0   2   5     2787.16     2800.01     41.58 o 
   1   2   5      251.52      209.41      4.56 o 
   2   2   5       72.57      107.89     11.58 o 
   3   2   5     5221.57     4931.27     72.46 o 
   4   2   5      794.62      810.92     13.50 o 
   5   2   5      186.96      199.89      4.64 o 
   6   2   5      223.32      221.87      9.18 o 
   7   2   5       30.20       35.36      3.13 o 
   8   2   5       15.52       15.40      2.69 o 
   9   2   5       11.62        8.75      2.66 o 
  10   2   5       41.76       42.71      4.15 o 
 -13   3   5       52.24       53.64      7.65 o 
 -12   3   5      102.83      111.12      5.42 o 
 -11   3   5       98.06       95.61      6.32 o 
 -10   3   5      257.25      274.37      8.18 o 
  -9   3   5      110.89      119.92      4.79 o 
  -8   3   5      605.49      612.07     19.25 o 
  -7   3   5      651.68      646.48     13.82 o 
  -6   3   5       51.24       57.02      2.79 o 
  -5   3   5      722.70      790.95     12.81 o 
  -4   3   5     2790.72     2668.24     40.02 o 
  -3   3   5      391.95      360.11      9.29 o 
  -2   3   5     3237.68     3148.17     47.51 o 
  -1   3   5     1037.19     1027.39     15.88 o 
   0   3   5      359.78      333.75      5.76 o 
   1   3   5      580.87      538.91      8.95 o 
   2   3   5       96.02      123.40     13.43 o 
   3   3   5      298.16      266.12      8.57 o 
   4   3   5      120.86      124.53      7.40 o 
   5   3   5      371.20      360.40      7.02 o 
   6   3   5       59.17       70.60      3.83 o 
   7   3   5        3.79        6.90      2.05 o 
   8   3   5       28.73       30.72      8.26 o 
   9   3   5        0.25       -0.84      2.30 o 
  10   3   5        0.07       -3.52      2.37 o 
 -12   4   5       71.32       87.40      5.10 o 
 -11   4   5       12.07       10.82      2.71 o 
 -10   4   5      815.75      821.87     19.00 o 
  -9   4   5      196.33      197.03      6.32 o 
  -8   4   5      303.05      287.97      9.85 o 
  -7   4   5      593.80      625.27     13.44 o 
  -6   4   5      258.50      228.01      5.69 o 
  -5   4   5      270.13      328.58      6.21 o 
  -4   4   5      342.44      342.59      7.76 o 
  -3   4   5     3188.76     3385.10     54.47 o 
  -2   4   5     1486.86     1573.54     20.55 o 
  -1   4   5      578.19      764.94     52.96 o 
   0   4   5      457.86      459.70      7.79 o 
   1   4   5      176.11      239.00      8.62 o 
   2   4   5     2211.29     2161.44     32.68 o 
   3   4   5      206.54      224.12      6.12 o 
   4   4   5      483.21      479.07      8.65 o 
   5   4   5       18.11       24.16      2.88 o 
   6   4   5      159.31      166.61      6.32 o 
   7   4   5       99.97       95.31      5.41 o 
   8   4   5       66.37       55.01      3.92 o 
   9   4   5       17.33       13.54      2.98 o 
 -12   5   5       30.08       31.82      4.79 o 
 -11   5   5      331.54      354.68     13.88 o 
 -10   5   5        9.38       10.26      2.44 o 
  -9   5   5      103.02       93.97      4.28 o 
  -8   5   5       99.77       96.11      4.11 o 
  -7   5   5      115.57      108.10      3.13 o 
  -6   5   5       78.09       71.44      2.54 o 
  -5   5   5     2279.05     2325.66     35.33 o 
  -4   5   5      503.94      484.81      8.59 o 
  -3   5   5     1123.13     1241.21     34.50 o 
  -2   5   5      986.32      998.79     13.55 o 
  -1   5   5      172.25      174.43      3.14 o 
   0   5   5      981.51     1003.87     15.74 o 
   1   5   5       60.87       78.16      2.35 o 
   2   5   5      193.12      192.32      4.18 o 
   3   5   5       85.37       96.75      4.68 o 
   4   5   5      504.65      508.03      9.30 o 
   5   5   5      381.71      388.96      7.75 o 
   6   5   5      269.58      266.94      7.74 o 
   7   5   5       67.10       71.48      5.15 o 
   8   5   5       31.49       30.04      3.28 o 
   9   5   5      236.97      239.35      8.31 o 
 -12   6   5       23.91       31.41      4.90 o 
 -11   6   5       16.36       21.01      4.08 o 
 -10   6   5      252.84      291.39     11.63 o 
  -9   6   5      332.00      331.85     12.45 o 
  -8   6   5      217.58      228.51      6.78 o 
  -7   6   5      668.84      684.30     11.84 o 
  -6   6   5      792.17      807.38     13.52 o 
  -5   6   5      302.92      328.73      6.40 o 
  -4   6   5      337.42      299.81      6.28 o 
  -3   6   5      501.79      528.57      9.35 o 
  -2   6   5     3554.62     3747.80     48.23 o 
  -1   6   5      684.91      659.16     11.03 o 
   0   6   5     1598.33     1680.58     25.83 o 
   1   6   5      665.72      700.07     11.65 o 
   2   6   5      883.05      918.75     15.03 o 
   3   6   5       47.60       48.03      2.13 o 
   4   6   5      225.01      212.98      6.36 o 
   5   6   5       76.20       73.96      2.91 o 
   6   6   5       81.81       84.28      4.34 o 
   7   6   5      224.10      213.49      7.16 o 
   8   6   5       62.81       60.84      8.41 o 
   9   6   5       21.78       22.74      3.38 o 
 -12   7   5        6.95        4.08      3.57 o 
 -11   7   5        5.85        5.20      3.26 o 
 -10   7   5       62.00       54.67      5.61 o 
  -9   7   5       25.05       21.72      3.88 o 
  -8   7   5      195.52      178.03      8.26 o 
  -7   7   5      393.22      352.23      7.39 o 
  -6   7   5       74.70       73.63      2.78 o 
  -5   7   5      238.56      242.16      5.28 o 
  -4   7   5       47.97       37.05      2.35 o 
  -3   7   5      627.17      571.27      9.69 o 
  -2   7   5      240.19      265.80      4.62 o 
  -1   7   5      446.95      419.68      6.55 o 
   0   7   5      367.70      313.14      6.03 o 
   1   7   5      108.06      116.14      3.04 o 
   2   7   5      363.74      366.96      7.05 o 
   3   7   5       38.85       51.36      2.75 o 
   4   7   5      272.81      281.31      6.14 o 
   5   7   5      162.51      149.26      4.27 o 
   6   7   5      101.19      103.53      4.76 o 
   7   7   5       19.19       13.79      2.69 o 
   8   7   5       85.75       81.08      4.71 o 
   9   7   5        0.01       -3.01      2.80 o 
 -11   8   5       19.81       19.99      4.49 o 
 -10   8   5       27.38       24.68      4.18 o 
  -9   8   5      495.13      503.19     17.45 o 
  -8   8   5       59.60       60.99      5.51 o 
  -7   8   5       19.84       18.51      2.23 o 
  -6   8   5       47.00       41.62      2.96 o 
  -5   8   5      458.86      410.84      9.89 o 
  -4   8   5      477.72      488.54      7.58 o 
  -3   8   5      345.90      330.65      6.84 o 
  -2   8   5      522.48      540.35      8.25 o 
  -1   8   5      453.29      476.97      7.44 o 
   0   8   5       92.96      104.86      2.65 o 
   1   8   5      828.48      838.74     13.97 o 
   2   8   5      134.28      152.75      4.22 o 
   3   8   5      480.68      467.90      8.86 o 
   4   8   5      351.88      359.88      7.47 o 
   5   8   5      244.04      237.52      5.80 o 
   6   8   5      113.23      104.06      4.75 o 
   7   8   5      145.22      146.01      5.97 o 
   8   8   5        6.83        7.42      2.60 o 
 -11   9   5        8.58        5.81      3.67 o 
 -10   9   5        0.08        4.79      3.26 o 
  -9   9   5       52.13       51.10      5.41 o 
  -8   9   5      161.85      171.18      8.57 o 
  -7   9   5      680.49      645.71     14.69 o 
  -6   9   5       10.40        8.31      2.08 o 
  -5   9   5       28.32       35.66      4.18 o 
  -4   9   5      450.01      438.05      9.17 o 
  -3   9   5      201.71      213.61      4.15 o 
  -2   9   5      122.42      119.55      2.90 o 
  -1   9   5      471.77      493.22      7.83 o 
   0   9   5      140.12      150.41      3.40 o 
   1   9   5       65.82       64.57      2.52 o 
   2   9   5      206.88      234.39      5.35 o 
   3   9   5      329.54      346.40     14.20 o 
   4   9   5      399.19      381.45      7.93 o 
   5   9   5      473.83      439.17      8.97 o 
   6   9   5      103.46       90.86      4.57 o 
   7   9   5       37.08       37.68      4.13 o 
   8   9   5       26.98       32.63      3.66 o 
 -11  10   5       99.42      113.12      8.26 o 
 -10  10   5       53.32       49.16      5.51 o 
  -9  10   5       24.38       26.21      4.59 o 
  -8  10   5       91.60       83.03      6.53 o 
  -7  10   5      214.69      211.76      6.92 o 
  -6  10   5       31.69       33.58      4.08 o 
  -5  10   5     1275.15     1225.14     25.22 o 
  -4  10   5      569.77      586.10     13.60 o 
  -3  10   5      940.28      909.42     15.57 o 
  -2  10   5      419.87      396.31      7.92 o 
  -1  10   5     1822.68     1787.52     24.28 o 
   0  10   5     1830.40     1826.50     24.83 o 
   1  10   5      471.29      463.29      7.78 o 
   2  10   5      381.03      418.25      8.30 o 
   3  10   5      274.80      278.15      6.40 o 
   4  10   5      519.39      553.15     10.63 o 
   5  10   5       16.88       12.69      2.49 o 
   6  10   5       20.40       18.34      2.83 o 
   7  10   5       20.44       15.55      2.92 o 
   8  10   5       27.70       26.80      3.48 o 
 -10  11   5       11.93        9.89      4.18 o 
  -9  11   5       23.00       19.48      4.28 o 
  -8  11   5       40.63       30.09      4.59 o 
  -7  11   5      373.04      347.42      9.71 o 
  -6  11   5       96.66       94.29      5.87 o 
  -5  11   5     2922.82     2728.50     52.45 o 
  -4  11   5       15.47       18.26      4.08 o 
  -3  11   5      327.33      342.56      9.56 o 
  -2  11   5      206.04      221.27      6.52 o 
  -1  11   5      259.16      244.66      5.93 o 
   0  11   5      295.00      326.93      7.22 o 
   1  11   5      382.48      430.18      7.48 o 
   2  11   5      135.15      150.44      4.38 o 
   3  11   5      305.21      323.32      7.22 o 
   4  11   5      383.39      364.16      8.00 o 
   5  11   5      119.21      119.86      5.84 o 
   6  11   5       24.07       32.81      3.31 o 
   7  11   5       64.54       59.63      4.43 o 
  -9  12   5        2.95        7.65      3.67 o 
  -8  12   5       39.51       40.59      5.20 o 
  -7  12   5       47.29       53.72      4.39 o 
  -6  12   5      137.39      120.50      5.41 o 
  -5  12   5      201.86      200.49      7.65 o 
  -4  12   5      186.06      183.04      9.79 o 
  -3  12   5      370.90      346.81      9.84 o 
  -2  12   5      161.02      215.33      7.50 o 
  -1  12   5      650.75      644.80     13.29 o 
   0  12   5      392.76      389.18      9.87 o 
   1  12   5      138.01      140.86      5.51 o 
   2  12   5       29.11       39.92      2.69 o 
   3  12   5       86.80       85.00      9.94 o 
   4  12   5      166.62      160.08      4.94 o 
   5  12   5       47.28       46.22      3.02 o 
   6  12   5        8.19       10.06      2.70 o 
  -9  13   5        7.17        9.48      4.18 o 
  -8  13   5        2.47        2.55      3.26 o 
  -7  13   5       20.51       17.43      2.84 o 
  -6  13   5       65.18       61.08      4.29 o 
  -5  13   5      698.87      618.37     15.08 o 
  -4  13   5       81.80       84.72      4.80 o 
  -3  13   5       46.58       49.21      3.82 o 
  -2  13   5      587.25      541.62     13.78 o 
  -1  13   5       73.77       74.55      4.74 o 
   0  13   5      302.41      304.36      9.45 o 
   1  13   5       10.94       22.22      2.50 o 
   2  13   5       80.09       83.88      5.35 o 
   3  13   5       99.50      103.44      4.97 o 
   4  13   5        3.71        6.53      2.00 o 
   5  13   5       33.22       30.69      2.77 o 
   6  13   5       67.08       73.86      4.72 o 
  -8  14   5       20.88       25.80      4.90 o 
  -7  14   5       16.11       16.30      3.02 o 
  -6  14   5       36.26       46.56      3.93 o 
  -5  14   5       25.93       22.02      3.32 o 
  -4  14   5      289.02      293.78     10.00 o 
  -3  14   5       11.77       17.74      3.03 o 
  -2  14   5       68.48       85.64      5.08 o 
  -1  14   5      177.48      164.57      6.89 o 
   0  14   5      108.21      115.61      5.77 o 
   1  14   5        8.13       14.88      3.06 o 
   2  14   5      230.38      217.67      6.20 o 
   3  14   5       15.95       23.49      2.64 o 
   4  14   5       63.03       73.94      4.66 o 
   5  14   5       29.23       27.91      3.62 o 
  -7  15   5      108.32      108.73      8.47 o 
  -6  15   5       92.18       81.71      5.12 o 
  -5  15   5       97.88       78.41      5.05 o 
  -4  15   5       53.55       53.72      4.33 o 
  -3  15   5      133.17      114.18     10.10 o 
  -2  15   5       15.19       13.75      3.20 o 
  -1  15   5       48.89       48.84      5.10 o 
   0  15   5       28.21       28.83      3.71 o 
   1  15   5      311.54      298.04      9.92 o 
   2  15   5      126.73      122.66      6.31 o 
   3  15   5       19.74       19.04      3.51 o 
   4  15   5       30.95       26.80      2.98 o 
  -5  16   5       20.64       23.02      3.68 o 
  -4  16   5       53.23       65.26      4.98 o 
  -3  16   5       14.89        9.95      3.13 o 
  -2  16   5       15.20       14.95      3.42 o 
  -1  16   5      158.20      163.64     12.80 o 
   0  16   5       76.58       68.98      5.11 o 
   1  16   5       27.59       23.59      3.82 o 
   2  16   5       20.60       24.12      3.79 o 
  -3  17   5        9.06        8.72      3.42 o 
  -2  17   5       44.52       40.86      4.36 o 
  -1  17   5        7.66       11.52      3.32 o 
   0  17   5       38.17       46.45      4.63 o 
  -9 -13   6       28.50       22.13      5.41 o 
  -9 -12   6       19.83       11.12      4.59 o 
  -8 -12   6       26.99       34.88      5.51 o 
  -7 -12   6       17.57       14.48      4.28 o 
 -10 -11   6       53.95       51.20      6.73 o 
  -9 -11   6        9.74        7.04      4.49 o 
  -8 -11   6       29.67       40.08      5.81 o 
  -7 -11   6       41.83       33.25      4.90 o 
  -6 -11   6      178.23      167.30      9.18 o 
  -5 -11   6      630.44      589.71     19.70 o 
 -10 -10   6       37.26       45.39      6.53 o 
  -9 -10   6      180.06      189.44     11.02 o 
  -8 -10   6       92.23       99.35      7.85 o 
  -7 -10   6       78.91       75.48      6.73 o 
  -6 -10   6       28.34       20.50      4.18 o 
  -5 -10   6      139.33      155.57      8.36 o 
  -4 -10   6     1089.75     1035.67     30.25 o 
  -3 -10   6      216.68      214.16      9.18 o 
 -11  -9   6        6.46        7.04      4.28 o 
 -10  -9   6       62.73       59.56      6.73 o 
  -9  -9   6       42.74       40.39      5.81 o 
  -8  -9   6      324.47      316.12     13.98 o 
  -7  -9   6      250.29      267.93     12.04 o 
  -6  -9   6      113.39      109.66      7.24 o 
  -5  -9   6      976.26      968.36     29.33 o 
  -4  -9   6     1097.28     1014.46     29.85 o 
  -3  -9   6      663.46      678.83     20.73 o 
  -2  -9   6      688.91      639.15     19.61 o 
 -11  -8   6       73.21       73.23      7.85 o 
 -10  -8   6       61.09       59.97      6.83 o 
  -9  -8   6      300.82      282.23     13.47 o 
  -8  -8   6      218.44      214.04     10.92 o 
  -7  -8   6      218.00      208.95     10.51 o 
  -6  -8   6      535.65      511.17     17.66 o 
  -5  -8   6      273.33      283.17     11.43 o 
  -4  -8   6      279.33      294.61     11.12 o 
  -3  -8   6      272.47      299.61     10.71 o 
  -1  -8   6      506.41      531.85     16.54 o 
   0  -8   6      843.10      844.58     24.42 o 
 -12  -7   6       33.96       32.02      6.12 o 
 -11  -7   6       29.94       33.25      5.81 o 
 -10  -7   6       85.16       77.82      7.55 o 
  -9  -7   6       23.94       23.56      4.90 o 
  -8  -7   6      135.47      142.10      8.67 o 
  -7  -7   6       22.20       22.13      4.18 o 
  -6  -7   6      327.83      299.42     12.25 o 
  -5  -7   6      179.76      189.26      8.98 o 
  -4  -7   6      781.33      729.59     23.91 o 
  -3  -7   6       18.06       17.54      2.65 o 
  -2  -7   6      285.55      306.17     10.61 o 
  -1  -7   6        7.87       16.93      2.14 o 
   0  -7   6      524.72      516.58     15.52 o 
   1  -7   6       21.42       25.50      2.45 o 
   2  -7   6      393.45      391.34     12.55 o 
 -12  -6   6       51.80       44.88      6.83 o 
 -11  -6   6      284.36      292.92     14.39 o 
 -10  -6   6       47.21       41.41      6.02 o 
  -9  -6   6      305.31      301.32     13.78 o 
  -8  -6   6       33.03       27.84      4.59 o 
  -7  -6   6      181.61      153.44      8.57 o 
  -6  -6   6      303.69      301.15     12.04 o 
  -5  -6   6     1386.66     1374.80     39.29 o 
  -4  -6   6      399.78      357.91     12.66 o 
  -3  -6   6      106.52      126.90      6.12 o 
  -2  -6   6     1036.44     1100.15     30.17 o 
  -1  -6   6      697.18      747.07     21.97 o 
   0  -6   6      650.18      648.67     19.10 o 
   1  -6   6      642.45      575.88     16.96 o 
   2  -6   6      169.31      145.08      6.12 o 
   3  -6   6      214.57      259.16      8.98 o 
   4  -6   6     1435.38     1392.29     38.86 o 
 -12  -5   6       26.43       25.90      5.61 o 
 -11  -5   6      201.38      223.41     12.34 o 
 -10  -5   6      128.21      136.99      9.28 o 
  -9  -5   6       61.47       67.52      6.53 o 
  -8  -5   6       19.94       21.93      4.28 o 
  -7  -5   6      685.22      659.56     22.37 o 
  -6  -5   6      439.20      415.49     15.01 o 
  -5  -5   6     1130.06     1135.08     32.62 o 
  -4  -5   6      155.15      125.39      6.22 o 
  -3  -5   6      643.44      563.24     17.98 o 
  -2  -5   6      441.63      534.35     15.32 o 
  -1  -5   6      663.72      638.60     18.70 o 
   0  -5   6      840.84      896.86     26.17 o 
   1  -5   6     1264.82     1200.46     33.56 o 
   2  -5   6      359.99      317.65     10.51 o 
   3  -5   6      358.40      361.82     11.94 o 
   4  -5   6       55.43       68.64      4.39 o 
   5  -5   6       45.53       41.51      3.88 o 
   6  -5   6       75.86       71.40      5.10 o 
 -12  -4   6       48.35       45.79      6.53 o 
 -11  -4   6       17.74       15.09      4.49 o 
 -10  -4   6       46.20       53.95      6.12 o 
  -9  -4   6      107.42      108.72      4.79 o 
  -8  -4   6       49.19       45.56      2.98 o 
  -7  -4   6      335.53      338.53     13.27 o 
  -6  -4   6      389.92      400.46     14.39 o 
  -5  -4   6      188.42      188.76      8.16 o 
  -4  -4   6      620.61      637.70     19.51 o 
  -3  -4   6     7607.38     7718.69    198.95 o 
  -2  -4   6     2004.54     2032.76     53.25 o 
  -1  -4   6     1973.86     1797.84     50.27 o 
   0  -4   6     1703.22     1687.36     45.61 o 
   1  -4   6      844.29      970.86     26.27 o 
   2  -4   6      120.43      130.27      5.61 o 
   3  -4   6       94.34       94.66      4.90 o 
   4  -4   6      265.97      288.06     10.20 o 
   5  -4   6      149.18      147.71      7.14 o 
   6  -4   6      114.98      122.81      6.63 o 
   7  -4   6        5.24        7.85      2.96 o 
 -13  -3   6       25.83       27.23      5.81 o 
 -12  -3   6       13.19       10.20      4.49 o 
 -11  -3   6       91.10      100.67      7.96 o 
 -10  -3   6       26.36       28.16      3.01 o 
  -9  -3   6        6.62        5.70      2.05 o 
  -8  -3   6      148.55      153.67      5.27 o 
  -7  -3   6      180.06      189.50      5.53 o 
  -6  -3   6      701.66      690.02     14.21 o 
  -5  -3   6      251.81      220.13      9.29 o 
  -4  -3   6     1574.94     1584.03     44.16 o 
  -3  -3   6     1289.49     1393.35     38.50 o 
  -2  -3   6      757.25      831.38     22.59 o 
  -1  -3   6      109.96      141.81      5.41 o 
   0  -3   6      389.22      433.24     13.38 o 
   1  -3   6     2077.54     1908.30     51.60 o 
   2  -3   6      275.93      288.92     10.21 o 
   3  -3   6     1458.83     1328.30     36.33 o 
   4  -3   6      268.97      247.76      9.18 o 
   5  -3   6      484.70      469.88     15.52 o 
   6  -3   6      137.89      146.69      7.45 o 
   7  -3   6       73.38       70.48      5.61 o 
   8  -3   6       76.12       65.18      5.92 o 
   9  -3   6       46.86       48.85      5.51 o 
 -13  -2   6       14.58       15.20      5.20 o 
 -12  -2   6       12.33       15.60      4.90 o 
 -11  -2   6      399.09      435.16     11.52 o 
 -10  -2   6     1028.56     1114.19     22.87 o 
  -9  -2   6      297.31      289.59      8.16 o 
  -8  -2   6     1017.37     1002.58     20.99 o 
  -7  -2   6      250.42      234.16      6.23 o 
  -6  -2   6      302.59      331.37      7.70 o 
  -5  -2   6     2648.89     2737.68     50.34 o 
  -4  -2   6      220.74      205.20      4.69 o 
  -3  -2   6     1440.19     1455.70     41.09 o 
  -2  -2   6     1777.60     1709.30     45.56 o 
  -1  -2   6      137.15      151.52      6.02 o 
   0  -2   6       53.20       46.61      3.06 o 
   1  -2   6       64.23       64.26      3.77 o 
   2  -2   6     1531.93     1396.97     38.40 o 
   3  -2   6      507.77      551.70     17.05 o 
   4  -2   6       32.40       37.33      3.67 o 
   5  -2   6      676.89      725.36     21.85 o 
   6  -2   6      281.87      276.11     11.22 o 
   7  -2   6       44.91       41.31      4.59 o 
   8  -2   6       88.31       96.49      6.83 o 
   9  -2   6        3.43       -3.98      3.16 o 
 -13  -1   6       30.91       39.67      6.43 o 
 -12  -1   6       17.77       18.24      3.05 o 
 -11  -1   6       10.64        9.28      2.52 o 
 -10  -1   6      226.79      230.92      8.21 o 
  -9  -1   6     1044.59     1042.29     21.62 o 
  -8  -1   6      569.34      561.30     12.70 o 
  -7  -1   6      217.85      228.10      6.15 o 
  -6  -1   6      303.02      334.04      7.65 o 
  -5  -1   6      303.39      309.65      6.97 o 
  -4  -1   6      485.20      486.05     10.67 o 
  -3  -1   6     1871.29     1748.00     46.19 o 
  -1  -1   6      393.59      382.76     11.74 o 
   0  -1   6      919.83      892.01     25.37 o 
   1  -1   6      158.99      170.70      6.22 o 
   2  -1   6      219.77      343.18     11.33 o 
   3  -1   6     1941.99     1904.48     51.95 o 
   4  -1   6      163.56      169.14      5.16 o 
   5  -1   6      860.71      822.44     17.84 o 
   6  -1   6      716.27      654.26     14.91 o 
   7  -1   6        6.77        3.28      2.19 o 
   8  -1   6       47.14       48.80      3.79 o 
   9  -1   6       24.60       20.12      3.67 o 
 -13   0   6       16.87       19.94      3.52 o 
 -12   0   6        5.95        3.02      2.43 o 
 -11   0   6        0.89       -1.88      1.96 o 
 -10   0   6      252.61      268.59      8.06 o 
  -9   0   6      585.67      599.48     13.75 o 
  -8   0   6      226.05      231.39      6.62 o 
  -7   0   6        0.11        1.63      1.33 o 
  -6   0   6       10.52        7.16      2.14 o 
  -5   0   6        4.54        7.19      1.94 o 
  -4   0   6      557.37      500.05      8.75 o 
  -2   0   6     5283.50     5056.66     74.52 o 
  -1   0   6        6.25       54.46      3.16 o 
   0   0   6     3379.71     3187.67     59.00 o 
   1   0   6      148.88      175.30      4.72 o 
   2   0   6      676.26      655.17     10.97 o 
   3   0   6     3360.84     3139.60     57.53 o 
   4   0   6       11.29       12.35      1.84 o 
   5   0   6      102.98      109.33     15.35 o 
   6   0   6        8.91        8.36      3.16 o 
   7   0   6      213.33      202.21      6.74 o 
   8   0   6        1.45        3.12      3.93 o 
   9   0   6        6.78        7.88      4.28 o 
 -13   1   6       29.45       39.60      4.44 o 
 -12   1   6       18.49       17.31      2.94 o 
 -11   1   6       11.27        9.54      2.65 o 
 -10   1   6      226.52      241.62      7.55 o 
  -9   1   6     1036.21     1032.48     21.55 o 
  -8   1   6      566.57      564.11     12.72 o 
  -7   1   6      215.07      224.65      6.20 o 
  -6   1   6      306.62      318.50      7.25 o 
  -5   1   6      315.50      308.51      5.70 o 
  -4   1   6      470.45      460.30     10.15 o 
  -3   1   6     1857.54     1696.88     25.91 o 
  -2   1   6      370.09      531.53     15.52 o 
  -1   1   6      384.95      370.31      8.23 o 
   0   1   6      962.59      918.68     17.98 o 
   1   1   6      153.40      146.78      3.33 o 
   2   1   6      203.60      334.90     11.53 o 
   3   1   6     1943.53     1939.46     29.73 o 
   4   1   6      158.44      156.73      3.99 o 
   5   1   6      857.98      880.00     18.05 o 
   6   1   6      705.01      665.55     14.94 o 
   7   1   6        7.89        8.56      2.27 o 
   8   1   6       50.60       49.86      6.07 o 
   9   1   6       25.00       20.19      3.20 o 
 -13   2   6       14.14       16.89      3.13 o 
 -12   2   6       14.85       14.11      2.87 o 
 -11   2   6      393.33      407.19     11.09 o 
 -10   2   6     1014.26     1036.07     43.88 o 
  -9   2   6      301.44      288.11      8.10 o 
  -8   2   6     1039.19     1046.80     41.95 o 
  -7   2   6      252.10      223.76      4.76 o 
  -6   2   6      312.08      325.80      6.13 o 
  -5   2   6     2669.84     2765.17     41.42 o 
  -4   2   6      226.65      205.35      4.14 o 
  -3   2   6     1424.26     1533.56     23.17 o 
  -2   2   6     1755.56     1696.24     25.87 o 
  -1   2   6      141.82      153.39      4.18 o 
   0   2   6       50.59       45.23      1.72 o 
   1   2   6       71.84       71.29      2.14 o 
   2   2   6     1533.49     1416.07     21.98 o 
   3   2   6      527.07      556.39      9.72 o 
   4   2   6       35.33       37.37      2.27 o 
   5   2   6      684.83      706.53     12.42 o 
   6   2   6      291.34      285.59      8.18 o 
   7   2   6       49.32       44.09      3.46 o 
   8   2   6       87.77       83.50      6.48 o 
   9   2   6        3.92        3.79      2.50 o 
 -13   3   6       25.95       35.70      3.77 o 
 -12   3   6       13.03       12.30      2.82 o 
 -11   3   6       88.95       90.13      4.89 o 
 -10   3   6       25.05       30.31      3.93 o 
  -9   3   6        7.09       10.03      3.37 o 
  -8   3   6      140.75      149.16      5.12 o 
  -7   3   6      176.39      186.42      4.24 o 
  -6   3   6      710.17      690.15     11.61 o 
  -5   3   6      244.78      224.66      4.59 o 
  -4   3   6     1582.89     1613.94     24.73 o 
  -3   3   6     1283.57     1406.75     21.70 o 
  -2   3   6      741.17      772.70     12.68 o 
  -1   3   6      103.87      113.41      4.72 o 
   0   3   6      391.16      442.23      7.51 o 
   1   3   6     2109.51     1956.85     29.61 o 
   2   3   6      279.64      314.15     13.28 o 
   3   3   6     1444.10     1316.01     20.88 o 
   4   3   6      262.11      235.93      5.22 o 
   5   3   6      482.18      470.29      8.87 o 
   6   3   6      127.44      134.74      5.34 o 
   7   3   6       78.91       78.11      4.29 o 
   8   3   6       74.56       75.64      4.57 o 
   9   3   6       47.22       44.97      5.76 o 
 -12   4   6       48.96       51.05      4.12 o 
 -11   4   6       19.02       17.59      2.79 o 
 -10   4   6       46.20       52.26      3.67 o 
  -9   4   6      107.06      115.42      4.77 o 
  -8   4   6       50.76       47.14      2.99 o 
  -7   4   6      343.40      322.04      6.40 o 
  -6   4   6      389.36      389.09      7.30 o 
  -5   4   6      172.91      165.46      4.22 o 
  -4   4   6      627.59      629.83     10.65 o 
  -3   4   6     7513.87     7731.89    113.77 o 
  -2   4   6     2006.34     1980.52     30.42 o 
  -1   4   6     2008.81     1926.40     28.69 o 
   0   4   6     1667.12     1718.75     26.14 o 
   1   4   6      823.56      933.69     18.55 o 
   2   4   6      127.00      140.51      3.44 o 
   3   4   6       99.93       99.67      2.97 o 
   4   4   6      276.67      283.88      6.23 o 
   5   4   6      155.51      157.08      4.25 o 
   6   4   6      111.80      112.09      4.90 o 
   7   4   6        4.70        2.10      3.37 o 
   8   4   6        1.26       -2.83      4.74 o 
   9   4   6       13.51        7.93      2.88 o 
 -12   5   6       27.52       27.23      4.69 o 
 -11   5   6      199.91      223.77     11.88 o 
 -10   5   6      127.33      129.56      5.53 o 
  -9   5   6       59.71       64.66      4.23 o 
  -8   5   6       18.16       24.16      2.38 o 
  -7   5   6      705.68      687.03     11.81 o 
  -6   5   6      424.46      414.95      7.76 o 
  -5   5   6     1141.32     1110.35     17.94 o 
  -4   5   6      151.76      123.96      3.61 o 
  -3   5   6      649.33      593.93      8.45 o 
  -2   5   6      425.74      477.07      7.11 o 
  -1   5   6      657.68      646.31      9.19 o 
   0   5   6      854.18      962.11     15.11 o 
   1   5   6     1262.38     1248.85     19.48 o 
   2   5   6      346.23      320.17      6.23 o 
   3   5   6      371.60      372.57      7.16 o 
   4   5   6       54.60       54.96      2.54 o 
   5   5   6       44.70       40.76      2.41 o 
   6   5   6       75.94       72.44      3.91 o 
   7   5   6       21.93       16.90      2.77 o 
   8   5   6       35.85       37.89      3.57 o 
   9   5   6       34.78       43.58      4.14 o 
 -12   6   6       51.95       40.18      5.41 o 
 -11   6   6      292.42      294.76     12.35 o 
 -10   6   6       48.50       55.28      5.41 o 
  -9   6   6      319.05      332.55      9.04 o 
  -8   6   6       32.08       28.57      2.63 o 
  -7   6   6      178.42      156.47      4.09 o 
  -6   6   6      300.23      285.76      6.00 o 
  -5   6   6     1390.63     1379.63     21.89 o 
  -4   6   6      393.01      353.63      7.01 o 
  -3   6   6      103.37      116.41      2.53 o 
  -2   6   6     1033.94     1068.86     14.68 o 
  -1   6   6      714.04      774.15     10.91 o 
   0   6   6      643.23      667.29     11.10 o 
   1   6   6      642.86      583.22     10.02 o 
   2   6   6      177.49      163.73      3.92 o 
   3   6   6      226.72      248.20      7.16 o 
   4   6   6     1449.73     1424.48     22.82 o 
   5   6   6      446.40      418.12      8.35 o 
   6   6   6      250.62      245.20      7.59 o 
   7   6   6       86.84       79.36      4.35 o 
   8   6   6       79.21       73.41      4.66 o 
 -12   7   6       34.50       44.67      5.51 o 
 -11   7   6       31.18       28.86      4.69 o 
 -10   7   6       86.67       92.21      6.63 o 
  -9   7   6       23.38       15.50      3.57 o 
  -8   7   6      137.59      138.73      7.34 o 
  -7   7   6       24.71       30.71      1.97 o 
  -6   7   6      321.41      306.52      6.40 o 
  -5   7   6      184.93      206.79      4.79 o 
  -4   7   6      796.01      823.11     19.77 o 
  -3   7   6       18.77       18.87      2.65 o 
  -2   7   6      287.95      305.83      5.13 o 
  -1   7   6        7.38       14.72      1.56 o 
   0   7   6      523.26      519.95      9.09 o 
   1   7   6       22.13       27.15      1.64 o 
   2   7   6      393.26      410.79      7.76 o 
   3   7   6        9.29       17.75      2.96 o 
   4   7   6      234.47      218.77      5.36 o 
   5   7   6      735.00      709.75     12.80 o 
   6   7   6       90.68       77.87      4.22 o 
   7   7   6       36.65       42.69      3.72 o 
   8   7   6       56.61       54.41      4.18 o 
 -11   8   6       71.09       73.44      6.22 o 
 -10   8   6       58.44       52.02      5.61 o 
  -9   8   6      312.49      304.78     11.94 o 
  -8   8   6      209.79      209.55      9.39 o 
  -7   8   6      224.96      223.25      6.49 o 
  -6   8   6      527.38      491.05     11.55 o 
  -5   8   6      267.90      277.89     10.57 o 
  -4   8   6      275.31      280.53      6.06 o 
  -3   8   6      257.52      280.93      9.41 o 
  -2   8   6       17.35       55.35      4.95 o 
  -1   8   6      527.00      550.66      8.40 o 
   0   8   6      845.41      877.70     12.58 o 
   1   8   6      650.72      656.04     11.39 o 
   2   8   6      355.48      351.25      8.00 o 
   3   8   6     1281.77     1229.52     20.11 o 
   4   8   6        2.04        3.65      2.18 o 
   5   8   6        6.55        7.37      1.75 o 
   6   8   6       76.47       71.86     12.44 o 
   7   8   6       25.78       27.56      3.22 o 
   8   8   6        9.97        4.40      2.80 o 
 -11   9   6        6.84        6.12      3.77 o 
 -10   9   6       60.52       60.18      5.92 o 
  -9   9   6       40.90       40.59      5.00 o 
  -8   9   6      320.07      308.57     12.45 o 
  -7   9   6      252.47      262.27     13.16 o 
  -6   9   6      114.69      109.60      8.77 o 
  -5   9   6      970.77      964.89     20.26 o 
  -4   9   6     1088.24     1008.51     24.53 o 
  -3   9   6      656.90      667.86     11.93 o 
  -2   9   6      698.18      651.59     11.63 o 
  -1   9   6       90.90       93.26      2.63 o 
   0   9   6      182.76      194.88      4.10 o 
   1   9   6       58.22       68.29      2.68 o 
   2   9   6      286.98      275.77      6.08 o 
   3   9   6      363.96      330.77      7.09 o 
   4   9   6      265.81      251.04      6.13 o 
   5   9   6       60.87       57.46      3.23 o 
   6   9   6       16.50       14.92      2.70 o 
   7   9   6       33.56       32.22      3.42 o 
 -10  10   6       36.69       50.38      5.61 o 
  -9  10   6      175.59      186.99      9.79 o 
  -8  10   6       96.43      106.69      7.14 o 
  -7  10   6       81.84       84.47      4.39 o 
  -6  10   6       32.34       35.23      3.17 o 
  -5  10   6      143.52      159.95     19.89 o 
  -4  10   6     1071.21     1010.88     21.49 o 
  -3  10   6      214.36      216.07     14.08 o 
  -2  10   6      276.40      294.17      6.56 o 
  -1  10   6      253.27      267.95      6.24 o 
   0  10   6       77.55       86.29      2.86 o 
   1  10   6       58.90       72.95      3.14 o 
   2  10   6      109.81      130.76      4.98 o 
   3  10   6       84.42       98.91      7.14 o 
   4  10   6      209.38      223.13      5.84 o 
   5  10   6      180.11      189.23      5.42 o 
   6  10   6       94.55       98.19      8.87 o 
   7  10   6       47.00       42.98      3.92 o 
 -10  11   6       52.79       60.69      6.43 o 
  -9  11   6        9.97        2.24      3.47 o 
  -8  11   6       32.41       27.13      4.59 o 
  -7  11   6       41.57       39.36      3.35 o 
  -6  11   6      171.56      164.51      6.24 o 
  -5  11   6      631.85      567.15     13.86 o 
  -4  11   6      361.02      356.11     16.84 o 
  -3  11   6       38.46       39.60      3.35 o 
  -2  11   6       10.66       15.33      2.74 o 
  -1  11   6      959.39      963.51     20.98 o 
   0  11   6      891.19      893.85     16.31 o 
   1  11   6      299.44      349.73      6.53 o 
   2  11   6       32.51       34.39      2.40 o 
   3  11   6       49.97       56.53      3.61 o 
   4  11   6       68.24       61.91      3.21 o 
   5  11   6      107.71      103.32      4.15 o 
   6  11   6        3.16        0.31      2.31 o 
  -9  12   6       19.44       23.15      4.49 o 
  -8  12   6       26.92       22.64      4.49 o 
  -7  12   6       19.69       18.59      2.84 o 
  -6  12   6       48.89       47.53      3.71 o 
  -5  12   6      406.05      394.70     10.82 o 
  -4  12   6      183.21      182.24      9.64 o 
  -3  12   6      273.61      251.40      8.67 o 
  -2  12   6       95.46       90.10      4.94 o 
  -1  12   6      392.24      413.35     11.33 o 
   0  12   6      714.66      707.82     21.03 o 
   1  12   6       15.06       40.18      5.20 o 
   2  12   6        0.61        5.72      1.86 o 
   3  12   6       26.14       23.99      2.91 o 
   4  12   6       31.68       31.88      2.62 o 
   5  12   6       23.48       20.56      2.48 o 
   6  12   6       20.57       15.50      2.98 o 
  -9  13   6       28.31       31.41      5.30 o 
  -8  13   6        3.69        0.41      3.16 o 
  -7  13   6       31.42       31.38      3.35 o 
  -6  13   6        3.50        3.41      7.95 o 
  -5  13   6      259.21      231.01     14.69 o 
  -4  13   6      118.36      124.07      5.70 o 
  -3  13   6       28.73       26.01      3.10 o 
  -2  13   6       53.95       45.27      3.82 o 
  -1  13   6      115.04      111.29      5.52 o 
   0  13   6      235.72      254.17      8.48 o 
   1  13   6       50.66       71.75      4.57 o 
   2  13   6      123.21      106.08      5.59 o 
   3  13   6       38.65       31.11      5.00 o 
   4  13   6       20.41       14.66      2.87 o 
   5  13   6       26.18       25.10      3.97 o 
  -8  14   6        4.53        4.49      3.77 o 
  -7  14   6       34.42       35.42      6.63 o 
  -6  14   6       77.79       86.73      5.01 o 
  -5  14   6       13.97       16.06      2.98 o 
  -4  14   6      129.82      103.03      5.52 o 
  -3  14   6        3.02        5.13      2.52 o 
  -2  14   6       34.13       38.96      3.75 o 
  -1  14   6       62.51       57.98      5.20 o 
   0  14   6       57.58       61.38      5.56 o 
   1  14   6       15.87       13.05      3.06 o 
   2  14   6       27.36       23.60      5.46 o 
   3  14   6        7.90       13.47      4.08 o 
   4  14   6       42.83       39.27      5.61 o 
  -6  15   6      117.09      105.09      9.59 o 
  -5  15   6       71.24       72.26      4.94 o 
  -4  15   6       46.55       41.15      4.00 o 
  -3  15   6       34.16       33.96      3.83 o 
  -2  15   6       91.73      107.48      7.14 o 
  -1  15   6       45.49       61.69      9.28 o 
   0  15   6       76.23       69.95      5.11 o 
   1  15   6       61.01       63.12      4.97 o 
   2  15   6       68.07       68.60      6.43 o 
   3  15   6        0.29        1.58      2.81 o 
  -5  16   6       23.43       29.83      3.82 o 
  -4  16   6       25.53       29.55      3.85 o 
  -3  16   6       43.23       42.04      4.59 o 
  -2  16   6       33.43       43.18      4.36 o 
  -1  16   6       23.93       20.91      3.71 o 
   0  16   6       53.56       49.75      4.72 o 
   1  16   6      113.58      115.00      6.34 o 
  -9 -12   7        9.35        7.44      4.39 o 
  -8 -12   7      187.87      197.50     11.02 o 
  -7 -12   7       39.68       32.84      5.30 o 
 -10 -11   7        1.00       -2.24      3.88 o 
  -9 -11   7      130.52      142.09      9.69 o 
  -8 -11   7       59.48       67.83      7.14 o 
  -7 -11   7       19.95       16.52      4.49 o 
  -6 -11   7      217.14      233.53     11.12 o 
  -5 -11   7      541.74      511.82     18.17 o 
 -10 -10   7      207.56      213.01     12.24 o 
  -9 -10   7      414.41      430.75     17.96 o 
  -8 -10   7      332.09      331.83     14.69 o 
  -7 -10   7        6.44        7.95      3.67 o 
  -6 -10   7      305.41      296.52     12.86 o 
  -5 -10   7      285.16      298.46     12.24 o 
  -4 -10   7      150.30      146.80      7.85 o 
 -11  -9   7        2.92        3.47      4.39 o 
 -10  -9   7        1.89       -0.20      4.08 o 
  -9  -9   7      188.14      181.48     10.71 o 
  -8  -9   7       58.45       55.69      6.12 o 
  -7  -9   7      337.24      317.66     13.88 o 
  -6  -9   7      442.83      435.62     16.23 o 
  -5  -9   7      237.14      219.06      9.79 o 
  -4  -9   7       82.51       93.74      6.12 o 
  -3  -9   7      175.62      199.35      8.57 o 
  -2  -9   7      461.94      478.55     15.82 o 
 -11  -8   7        9.22        5.92      4.79 o 
 -10  -8   7      136.86      141.28      9.89 o 
  -9  -8   7      124.13      129.55      8.98 o 
  -8  -8   7        6.67        4.59      3.67 o 
  -7  -8   7      168.34      149.66      8.77 o 
  -6  -8   7       16.85       20.50      3.88 o 
  -5  -8   7      337.68      326.06     12.96 o 
  -4  -8   7      611.63      625.96     20.12 o 
  -3  -8   7      141.86      164.65      7.55 o 
  -2  -8   7       68.36       93.53      5.30 o 
  -1  -8   7       98.13      146.99      6.22 o 
   0  -8   7       97.26      108.43      5.30 o 
 -12  -7   7       19.26       17.13      5.30 o 
 -11  -7   7       32.78       39.88      6.12 o 
 -10  -7   7      108.92      106.69      8.57 o 
  -9  -7   7       61.86       69.87      6.53 o 
  -8  -7   7       69.99       73.23      6.63 o 
  -7  -7   7      480.92      501.40     17.76 o 
  -6  -7   7       14.60       23.25      3.88 o 
  -5  -7   7     1226.67     1146.10     33.44 o 
  -4  -7   7      366.65      337.33     12.66 o 
  -3  -7   7      170.86      221.60      8.98 o 
  -2  -7   7      551.09      562.64     17.56 o 
  -1  -7   7      114.19      100.89      5.20 o 
   0  -7   7      533.13      489.38     15.72 o 
   1  -7   7      144.92      144.56      6.32 o 
   2  -7   7      362.07      326.69     11.02 o 
 -12  -6   7       21.97       21.83      5.71 o 
 -11  -6   7       16.08       18.15      5.20 o 
 -10  -6   7       23.19       18.05      4.90 o 
  -9  -6   7      436.40      437.74     17.76 o 
  -8  -6   7      263.24      285.29     12.96 o 
  -7  -6   7      212.93      193.24     10.00 o 
  -6  -6   7      237.94      247.23     10.82 o 
  -5  -6   7      263.27      266.95     11.02 o 
  -4  -6   7     1398.74     1404.10     40.01 o 
  -2  -6   7     1078.92     1057.49     29.86 o 
  -1  -6   7      242.38      279.09      9.90 o 
   0  -6   7      778.65      749.72     22.17 o 
   1  -6   7       32.07       46.10      3.47 o 
   2  -6   7      342.04      331.38     11.43 o 
   3  -6   7      125.25      134.86      6.22 o 
 -12  -5   7       83.41       95.26      8.47 o 
 -11  -5   7      181.29      201.47     11.73 o 
 -10  -5   7        8.04        3.77      3.98 o 
  -9  -5   7       53.75       48.24      6.02 o 
  -8  -5   7       54.38       47.12      5.61 o 
  -7  -5   7        0.34        1.84      2.75 o 
  -6  -5   7      244.67      251.22     11.12 o 
  -5  -5   7       32.63       27.54      3.57 o 
  -4  -5   7       24.81       17.75      2.86 o 
  -2  -5   7       51.15       61.81      4.08 o 
  -1  -5   7      511.79      577.47     17.26 o 
   0  -5   7       89.54       96.80      4.90 o 
   1  -5   7       70.05      119.14      5.51 o 
   2  -5   7      454.72      458.06     14.50 o 
   3  -5   7      243.51      243.15      8.98 o 
   4  -5   7      278.10      258.26      9.90 o 
   5  -5   7      323.20      346.33     12.35 o 
 -12  -4   7       17.79       23.86      5.41 o 
 -11  -4   7      175.06      186.78     10.92 o 
 -10  -4   7      266.38      265.58     13.06 o 
  -9  -4   7      223.29      212.82     11.22 o 
  -8  -4   7      388.36      368.03     15.21 o 
  -7  -4   7      572.70      541.47     19.30 o 
  -6  -4   7       29.02       25.50      3.67 o 
  -5  -4   7      184.74      196.61      8.77 o 
  -4  -4   7       99.60      100.68      5.71 o 
  -3  -4   7      684.79      805.84     23.40 o 
  -2  -4   7      514.15      697.23     19.81 o 
  -1  -4   7     2955.93     2903.96     78.02 o 
   0  -4   7      143.09      130.08      5.82 o 
   1  -4   7      798.52      947.33     25.85 o 
   2  -4   7      403.09      380.75     12.45 o 
   3  -4   7       19.88       21.83      2.86 o 
   4  -4   7      417.42      386.83     13.47 o 
   5  -4   7      137.54      136.28      6.94 o 
   6  -4   7      194.95      202.40      9.08 o 
   7  -4   7       70.74       77.82      6.22 o 
 -13  -3   7       39.81       36.00      6.43 o 
 -12  -3   7       26.25       23.25      5.20 o 
 -11  -3   7       75.33       69.46      6.94 o 
 -10  -3   7       39.54       41.82      5.61 o 
  -9  -3   7      327.74      328.99     14.49 o 
  -8  -3   7      772.09      777.09     25.74 o 
  -7  -3   7      201.35      217.42     10.10 o 
  -6  -3   7     2064.13     1988.20     55.24 o 
  -5  -3   7     1279.76     1342.80     38.16 o 
  -4  -3   7      304.70      260.79     10.72 o 
  -3  -3   7      610.10      693.16     20.64 o 
  -2  -3   7      740.51      670.24     20.64 o 
   0  -3   7     1130.51     1149.81     31.81 o 
   1  -3   7       80.12      102.82      5.10 o 
   2  -3   7      708.92      704.76     20.74 o 
   3  -3   7      155.74      169.86      7.35 o 
   4  -3   7      183.45      191.19      8.37 o 
   5  -3   7      481.52      432.89     15.31 o 
   6  -3   7      132.27      127.81      7.24 o 
   7  -3   7       42.88       44.98      4.79 o 
   8  -3   7        5.49        2.55      3.37 o 
 -13  -2   7        2.51        2.35      4.49 o 
 -12  -2   7       23.98       24.68      5.61 o 
 -11  -2   7       16.26       22.54      5.00 o 
 -10  -2   7      206.33      199.65     11.22 o 
  -9  -2   7      318.56      352.67     14.90 o 
  -8  -2   7       55.23       45.83      3.09 o 
  -7  -2   7      105.17       97.64      3.79 o 
  -6  -2   7      286.27      278.55      6.99 o 
  -5  -2   7      248.65      223.40      6.79 o 
  -4  -2   7      718.02      675.48     20.74 o 
  -3  -2   7      681.30      608.43     19.01 o 
  -2  -2   7      933.66      901.61     25.57 o 
  -1  -2   7      282.37      242.31      8.78 o 
   0  -2   7     1146.34     1115.81     30.49 o 
   1  -2   7      968.80      916.49     25.97 o 
   2  -2   7      779.72      697.04     21.15 o 
   3  -2   7       87.99       88.74      5.10 o 
   4  -2   7      170.76      177.82      8.06 o 
   5  -2   7     1053.91      950.91     28.61 o 
   6  -2   7      233.98      228.94     10.20 o 
   7  -2   7       18.89       16.01      3.67 o 
   8  -2   7       47.83       44.57      5.41 o 
   9  -2   7       22.70       28.35      5.20 o 
 -13  -1   7        0.72        3.98      4.49 o 
 -12  -1   7       42.20       43.55      6.43 o 
 -11  -1   7      336.43      367.44     16.02 o 
 -10  -1   7       94.96      101.99      4.66 o 
  -9  -1   7      191.57      206.66      6.54 o 
  -8  -1   7      292.60      316.78      8.09 o 
  -7  -1   7      346.39      344.46      8.34 o 
  -6  -1   7       82.41      114.86      3.77 o 
  -5  -1   7      207.40      225.03     24.34 o 
  -4  -1   7     1759.36     1918.84     53.97 o 
  -3  -1   7     2722.13     2749.31     73.82 o 
  -2  -1   7     1467.48     1538.42     27.90 o 
  -1  -1   7       99.55       97.53      4.90 o 
   0  -1   7      323.47      344.21     11.43 o 
   1  -1   7       63.26       98.13      5.10 o 
   2  -1   7      241.68      199.80      8.16 o 
   3  -1   7      104.61      122.51      6.22 o 
   4  -1   7      159.20      136.91      6.73 o 
   5  -1   7      565.84      622.45     19.30 o 
   6  -1   7      532.01      503.04     17.66 o 
   7  -1   7       76.73       85.98      6.43 o 
   8  -1   7       56.40       47.94      5.51 o 
   9  -1   7       61.11       65.99      6.63 o 
 -13   0   7       41.62       42.84      6.43 o 
 -12   0   7        1.76        4.49      4.08 o 
 -11   0   7       50.51       50.49      3.97 o 
 -10   0   7       74.85       81.70      4.33 o 
  -9   0   7      298.47      299.04      8.29 o 
  -8   0   7       70.96       70.11      3.62 o 
  -7   0   7     1410.14     1401.36     27.24 o 
  -6   0   7      105.60      118.50      4.69 o 
  -5   0   7      683.48      640.44     12.99 o 
  -2   0   7     2382.84     2301.73     34.64 o 
  -1   0   7      716.44      741.08     15.10 o 
   0   0   7      277.08      285.92      6.92 o 
   1   0   7       47.95       53.03      3.62 o 
   2   0   7     2661.37     2455.38     46.31 o 
   3   0   7      448.86      419.63     10.97 o 
   4   0   7      402.39      389.92      9.52 o 
   5   0   7     1206.39     1198.21     24.42 o 
   6   0   7      563.26      580.04     13.75 o 
   7   0   7      139.25      132.13      5.66 o 
   8   0   7      195.60      197.23      7.28 o 
   9   0   7        9.89        9.81      2.84 o 
 -13   1   7        0.89       -0.41      3.98 o 
 -12   1   7       43.43       45.57      3.92 o 
 -11   1   7      337.53      360.64     10.14 o 
 -10   1   7       95.03      102.31     10.00 o 
  -9   1   7      188.55      203.39      7.29 o 
  -8   1   7      283.89      297.30      8.06 o 
  -7   1   7      341.00      349.34     10.61 o 
  -6   1   7       92.42      118.45      2.97 o 
  -5   1   7      210.82      230.15     12.86 o 
  -4   1   7     1726.21     1882.70     28.82 o 
  -3   1   7     2773.63     2814.01     41.90 o 
  -2   1   7     1453.46     1486.05     23.10 o 
  -1   1   7      110.25      110.25      6.33 o 
   0   1   7      325.98      349.69      9.03 o 
   1   1   7       56.64       94.51      3.25 o 
   2   1   7      255.80      217.23      6.69 o 
   3   1   7      105.75      122.30      5.34 o 
   4   1   7      148.74      132.25      3.75 o 
   5   1   7      576.42      563.66     30.17 o 
   6   1   7      542.19      511.41     12.48 o 
   7   1   7       76.12       81.92      8.11 o 
   8   1   7       55.41       55.67      4.22 o 
   9   1   7       61.24       70.69      4.82 o 
 -13   2   7        2.65        4.69      4.28 o 
 -12   2   7       23.16       29.13      4.13 o 
 -11   2   7       17.56       19.15      3.67 o 
 -10   2   7      201.42      211.48      7.05 o 
  -9   2   7      326.78      340.27      9.12 o 
  -8   2   7       58.62       52.26      3.24 o 
  -7   2   7      105.89      113.40      9.49 o 
  -6   2   7      294.26      287.65      5.60 o 
  -5   2   7      254.72      222.99      4.56 o 
  -4   2   7      734.53      682.65     11.28 o 
  -3   2   7      676.40      635.78     10.46 o 
  -2   2   7      898.43      888.14     14.31 o 
  -1   2   7      273.23      249.07      6.21 o 
   0   2   7     1120.05     1084.29     22.09 o 
   1   2   7      961.04      909.28     15.38 o 
   2   2   7      795.49      720.41     12.04 o 
   3   2   7       81.99       86.58      2.87 o 
   4   2   7      175.77      180.80      4.50 o 
   5   2   7     1048.90      971.83     16.37 o 
   6   2   7      232.65      229.88      7.45 o 
   7   2   7       18.94       15.28      5.20 o 
   8   2   7       47.68       44.29      6.12 o 
   9   2   7       22.80       21.09      3.42 o 
 -13   3   7       39.17       47.25      4.28 o 
 -12   3   7       25.38       26.76      3.28 o 
 -11   3   7       75.49       79.69      4.65 o 
 -10   3   7       40.37       37.68      3.26 o 
  -9   3   7      327.11      337.42      9.03 o 
  -8   3   7      784.28      793.83     21.35 o 
  -7   3   7      202.71      205.06      4.63 o 
  -6   3   7     2069.85     1985.15     30.56 o 
  -5   3   7     1290.89     1334.44     20.95 o 
  -4   3   7      309.25      315.58      8.71 o 
  -3   3   7      625.24      686.40     11.41 o 
  -2   3   7      774.46      716.31     11.71 o 
  -1   3   7       48.72      146.94      6.83 o 
   0   3   7     1131.16     1143.34     17.98 o 
   1   3   7       68.54       98.89      2.77 o 
   2   3   7      699.69      701.57     11.88 o 
   3   3   7      153.94      171.40      4.19 o 
   4   3   7      183.69      207.54      4.94 o 
   5   3   7      485.78      456.08      8.82 o 
   6   3   7      130.27      122.09      6.12 o 
   7   3   7       41.98       38.07      3.48 o 
   8   3   7        5.28        7.29      3.47 o 
 -12   4   7       15.04       15.11      3.77 o 
 -11   4   7      170.61      182.34      6.85 o 
 -10   4   7      272.01      262.44      8.00 o 
  -9   4   7      220.38      217.52      6.85 o 
  -8   4   7      381.95      381.99      9.53 o 
  -7   4   7      569.06      559.66      9.93 o 
  -6   4   7       31.65       33.01      2.96 o 
  -5   4   7      189.84      189.54      4.29 o 
  -4   4   7       94.32       95.51      2.80 o 
  -3   4   7      685.69      786.46     13.05 o 
  -2   4   7      508.05      649.09     17.27 o 
  -1   4   7     2966.11     2992.12     44.52 o 
   0   4   7      142.76      134.58      3.17 o 
   1   4   7      782.45      889.09     14.66 o 
   2   4   7      390.09      375.98      7.15 o 
   3   4   7       20.47       24.17      1.69 o 
   4   4   7      422.61      408.83      7.96 o 
   5   4   7      143.25      135.32      4.08 o 
   6   4   7      192.29      193.46      6.72 o 
   7   4   7       65.83       58.69      4.08 o 
   8   4   7       19.07       18.19      3.03 o 
 -12   5   7       83.50       98.12      7.24 o 
 -11   5   7      181.87      184.30      6.96 o 
 -10   5   7        8.89       11.58      3.82 o 
  -9   5   7       54.94       62.59      3.89 o 
  -8   5   7       55.49       52.00      3.25 o 
  -7   5   7        0.82        0.29      1.03 o 
  -6   5   7      252.33      263.32      6.79 o 
  -5   5   7       28.73       24.13      1.59 o 
  -3   5   7      204.15      263.00     36.43 o 
  -2   5   7       54.50       62.73      2.35 o 
  -1   5   7      508.35      571.73      9.62 o 
   0   5   7       94.29      104.71      2.80 o 
   1   5   7       74.28      115.06      3.12 o 
   2   5   7      457.28      460.37      8.44 o 
   3   5   7      241.59      232.91      5.24 o 
   4   5   7      284.96      263.61      5.91 o 
   5   5   7      320.64      340.31      7.29 o 
   6   5   7        1.58        1.89      2.55 o 
   7   5   7      160.50      163.62      6.40 o 
   8   5   7       63.86       61.67      4.50 o 
 -12   6   7       20.18       18.66      4.28 o 
 -11   6   7       14.94       18.36      3.98 o 
 -10   6   7       21.99       21.21      3.88 o 
  -9   6   7      445.39      447.07     11.22 o 
  -8   6   7      260.72      286.52     10.56 o 
  -7   6   7      212.45      204.48      4.86 o 
  -6   6   7      233.94      252.17      5.53 o 
  -5   6   7      259.64      272.28      5.81 o 
  -4   6   7     1439.79     1422.99     22.50 o 
  -3   6   7       55.49      108.73      5.71 o 
  -2   6   7     1064.11     1049.02     17.17 o 
  -1   6   7      248.83      288.99      5.99 o 
   0   6   7      779.06      775.74     12.77 o 
   1   6   7       34.77       42.53      2.01 o 
   2   6   7      356.68      352.72      6.94 o 
   3   6   7      126.90      135.68      4.25 o 
   4   6   7      118.28      118.61      3.74 o 
   5   6   7       43.91       42.79      2.97 o 
   6   6   7       35.15       39.04      3.37 o 
   7   6   7       36.92       33.41      3.48 o 
   8   6   7       21.57       25.06      3.42 o 
 -12   7   7       19.50       19.58      4.59 o 
 -11   7   7       32.43       35.59      4.79 o 
 -10   7   7      112.11      120.36      7.34 o 
  -9   7   7       62.52       67.93      5.61 o 
  -8   7   7       68.62       71.20      3.93 o 
  -7   7   7      468.94      461.18     12.80 o 
  -6   7   7       12.43       14.95      1.56 o 
  -5   7   7     1220.80     1119.74     19.96 o 
  -4   7   7      371.77      343.77      6.93 o 
  -3   7   7      172.85      212.31      4.92 o 
  -2   7   7      562.24      566.97     10.21 o 
  -1   7   7      111.66      104.51      3.29 o 
   0   7   7      542.95      526.53      9.20 o 
   1   7   7      142.66      153.70      3.84 o 
   2   7   7      358.97      323.88      6.65 o 
   3   7   7       43.91       43.86      2.96 o 
   4   7   7       67.60       70.80      3.11 o 
   5   7   7       29.66       32.19      2.35 o 
   6   7   7       52.16       48.20      5.20 o 
   7   7   7       47.35       50.89      4.06 o 
   8   7   7       17.95       15.05      3.52 o 
 -11   8   7       10.04       13.87      4.18 o 
 -10   8   7      130.19      143.52      8.06 o 
  -9   8   7      119.32      125.87      7.55 o 
  -8   8   7        6.71        7.04      3.06 o 
  -7   8   7      173.11      169.87      5.58 o 
  -6   8   7       17.58       17.74      2.38 o 
  -5   8   7      344.56      336.77      7.09 o 
  -4   8   7      606.06      620.62     11.21 o 
  -3   8   7      149.59      164.31      4.29 o 
  -2   8   7       72.15       83.75      3.03 o 
  -1   8   7       91.29      117.73     15.35 o 
   0   8   7       93.87      101.20      4.14 o 
   1   8   7       48.82       54.77      2.41 o 
   2   8   7       58.04       53.25      2.58 o 
   3   8   7      170.71      170.21      4.64 o 
   4   8   7       59.35       61.13      3.06 o 
   5   8   7        8.70        3.69      1.69 o 
   6   8   7       45.26       44.40      3.64 o 
   7   8   7       64.10       65.21     10.96 o 
 -11   9   7        3.00       -0.31      3.47 o 
 -10   9   7        1.76        2.55      3.57 o 
  -9   9   7      185.94      177.50      9.28 o 
  -8   9   7       60.48       57.01      5.41 o 
  -7   9   7      348.69      336.67     10.26 o 
  -6   9   7      435.72      423.88     10.61 o 
  -5   9   7      222.69      194.90      6.58 o 
  -4   9   7       80.95       73.15      3.34 o 
  -3   9   7      183.95      182.26      4.81 o 
  -2   9   7      467.32      489.70      9.44 o 
  -1   9   7      264.53      237.63      5.70 o 
   0   9   7       12.06       10.47      1.62 o 
   1   9   7      209.26      222.28      6.81 o 
   2   9   7      115.88      124.58      3.85 o 
   3   9   7        6.27        4.91      1.67 o 
   4   9   7       27.29       28.15      2.36 o 
   5   9   7       15.50       17.49      2.46 o 
   6   9   7       40.71       41.21      3.63 o 
   7   9   7       33.61       32.04      4.28 o 
 -10  10   7      205.57      219.54     10.81 o 
  -9  10   7      419.02      440.44     16.33 o 
  -8  10   7      324.81      329.07     13.26 o 
  -7  10   7        8.24        7.00      2.19 o 
  -6  10   7      302.95      296.91      8.44 o 
  -5  10   7      289.60      278.07      8.30 o 
  -4  10   7      144.10      131.10      5.41 o 
  -3  10   7      514.39      487.13     14.29 o 
  -2  10   7      891.88      937.04     16.28 o 
  -1  10   7      323.82      319.19      9.22 o 
   0  10   7      402.70      413.11      8.61 o 
   1  10   7      131.70      142.50      5.48 o 
   2  10   7      602.93      615.68     14.43 o 
   3  10   7       77.65       71.82      3.33 o 
   4  10   7       83.82       72.13      3.37 o 
   5  10   7        7.45        9.42      2.02 o 
   6  10   7       12.03       13.52      2.83 o 
 -10  11   7        1.01        0.92      3.47 o 
  -9  11   7      127.00      134.44      8.36 o 
  -8  11   7       58.57       65.38      6.12 o 
  -7  11   7       23.65       25.37      3.11 o 
  -6  11   7      215.00      217.00      7.29 o 
  -5  11   7      543.26      509.26     12.70 o 
  -4  11   7      604.80      596.11     23.89 o 
  -3  11   7     1325.85     1352.94     27.96 o 
  -2  11   7      102.69      111.05      7.24 o 
  -1  11   7      991.42      959.59     21.02 o 
   0  11   7      249.99      249.28      6.32 o 
   1  11   7      411.48      448.14      9.44 o 
   2  11   7      586.51      556.27     13.52 o 
   3  11   7       85.81       89.17      5.41 o 
   4  11   7        3.93        1.47      2.32 o 
   5  11   7       37.59       41.54      2.95 o 
   6  11   7       43.73       43.48      3.89 o 
  -9  12   7        9.69       11.01      4.18 o 
  -8  12   7      186.41      181.89      9.90 o 
  -7  12   7       38.38       36.78      3.98 o 
  -6  12   7      241.62      227.30      7.68 o 
  -5  12   7      157.31      154.08      6.28 o 
  -4  12   7       64.08       62.57      4.15 o 
  -3  12   7       92.78       93.39      5.00 o 
  -2  12   7      180.88      181.42      6.92 o 
  -1  12   7      609.77      524.03     13.46 o 
   0  12   7      383.71      405.76     11.33 o 
   1  12   7       32.01       40.51      2.86 o 
   2  12   7       43.39       49.51      4.28 o 
   3  12   7      126.90      127.05      5.71 o 
   4  12   7       51.38       54.75      4.64 o 
   5  12   7       66.45       67.28      4.58 o 
  -8  13   7       25.54       16.22      4.39 o 
  -7  13   7      101.47      105.25     12.04 o 
  -6  13   7      106.60      112.06      5.48 o 
  -5  13   7      314.71      318.60      9.70 o 
  -4  13   7       17.78       18.80      3.21 o 
  -3  13   7      116.94      113.52      5.51 o 
  -2  13   7        1.08        5.36      3.52 o 
  -1  13   7      403.61      364.38     10.75 o 
   0  13   7      348.45      338.32     10.17 o 
   1  13   7        1.48       11.93      2.92 o 
   2  13   7       46.32       49.16      4.07 o 
   3  13   7       55.42       59.85      4.24 o 
   4  13   7        0.33       -1.42      2.33 o 
  -7  14   7       11.90       18.37      3.17 o 
  -6  14   7       76.90       62.27     11.73 o 
  -5  14   7       80.01       81.68      5.97 o 
  -4  14   7      117.19      122.38      5.91 o 
  -3  14   7       53.30       51.21      4.18 o 
  -2  14   7      145.34      154.53      6.74 o 
  -1  14   7       19.52       16.17      3.16 o 
   0  14   7      147.57      127.99      7.91 o 
   1  14   7        2.47        1.76      3.47 o 
   2  14   7       76.24       74.60      5.08 o 
   3  14   7       18.06       15.07      3.28 o 
  -6  15   7       18.70       19.78      3.39 o 
  -5  15   7       74.77       82.48      7.80 o 
  -4  15   7       82.86       88.66     10.15 o 
  -3  15   7        6.59        7.08      4.49 o 
  -2  15   7        7.63       14.59      3.28 o 
  -1  15   7       30.88       34.09      3.97 o 
   0  15   7       12.45       12.50      7.19 o 
   1  15   7       38.70       36.43      6.12 o 
   2  15   7       12.58       16.87      3.52 o 
  -4  16   7       37.37       47.41      5.51 o 
  -3  16   7       17.14       16.87      5.71 o 
  -2  16   7        6.96        6.12      3.05 o 
  -1  16   7       35.86       43.44      4.54 o 
   0  16   7       60.59       57.69      5.01 o 
  -9 -12   8       95.47      105.77      8.98 o 
  -8 -12   8       39.67       33.15      5.71 o 
 -10 -11   8       20.51       22.34      5.71 o 
  -9 -11   8       51.18       46.10      6.53 o 
  -8 -11   8      154.15      165.46     10.40 o 
  -7 -11   8       88.82       80.68      7.34 o 
  -6 -11   8       17.20       11.73      4.18 o 
 -10 -10   8      123.10      115.77      9.28 o 
  -9 -10   8       84.19       78.74      7.85 o 
  -8 -10   8       58.23       54.77      6.53 o 
  -7 -10   8      279.22      269.56     12.65 o 
  -6 -10   8        1.28        3.47      3.47 o 
  -5 -10   8       49.10       64.15      6.12 o 
  -4 -10   8      284.68      297.43     12.55 o 
 -11  -9   8        6.75        6.32      4.49 o 
 -10  -9   8       56.69       46.81      6.63 o 
  -9  -9   8       55.25       48.65      6.32 o 
  -8  -9   8      195.97      183.63     10.41 o 
  -7  -9   8       92.19       88.43      7.14 o 
  -6  -9   8      244.74      211.61     10.51 o 
  -5  -9   8       34.07       40.69      4.69 o 
  -4  -9   8      128.43      165.97      8.47 o 
  -3  -9   8      751.14      729.92     22.78 o 
 -11  -8   8       53.42       60.89      7.55 o 
 -10  -8   8       12.25       19.58      5.00 o 
  -9  -8   8      164.74      184.03     10.92 o 
  -8  -8   8      214.77      205.37     11.02 o 
  -7  -8   8      102.73      108.84      7.75 o 
  -6  -8   8      168.63      153.94      8.57 o 
  -5  -8   8      138.56      132.00      7.65 o 
  -4  -8   8      144.83      144.76      7.75 o 
  -2  -8   8      302.57      345.32     12.25 o 
  -1  -8   8      180.80      169.66      7.45 o 
 -12  -7   8       28.19       31.41      6.43 o 
 -11  -7   8       40.47       37.74      6.12 o 
 -10  -7   8       28.69       19.48      5.10 o 
  -9  -7   8       33.44       28.15      5.20 o 
  -8  -7   8       22.18       15.30      4.39 o 
  -7  -7   8      168.28      174.14      9.49 o 
  -6  -7   8      150.18      130.37      7.96 o 
  -5  -7   8      290.32      312.25     12.45 o 
  -4  -7   8      375.35      382.43     14.08 o 
  -3  -7   8      374.72      382.95     13.47 o 
  -2  -7   8      407.48      428.50     14.29 o 
  -1  -7   8       11.01       18.87      2.75 o 
   0  -7   8      194.09      202.31      8.06 o 
   1  -7   8       93.66       86.80      5.10 o 
 -12  -6   8       37.83       52.73      7.24 o 
 -11  -6   8       81.30       90.16      8.06 o 
 -10  -6   8      161.00      157.61     10.10 o 
  -9  -6   8      290.65      244.98     12.75 o 
  -8  -6   8      137.21      124.35      8.26 o 
  -7  -6   8      272.72      266.83     12.24 o 
  -6  -6   8      274.18      266.73     11.73 o 
  -5  -6   8      246.54      228.67     10.20 o 
  -4  -6   8      112.47      102.01      6.22 o 
  -3  -6   8       51.67       67.73      4.90 o 
  -2  -6   8       54.69       55.79      4.39 o 
  -1  -6   8      201.93      178.96      7.86 o 
   0  -6   8      170.33      152.42      6.84 o 
   1  -6   8       29.85       34.57      3.26 o 
   2  -6   8       84.49       68.85      4.69 o 
   3  -6   8      265.95      276.72     10.31 o 
 -12  -5   8       18.83       14.58      5.20 o 
 -11  -5   8        1.60        5.30      4.08 o 
 -10  -5   8        2.32        3.77      3.98 o 
  -9  -5   8      123.94      125.77      8.98 o 
  -8  -5   8       12.20       12.85      3.98 o 
  -7  -5   8      508.78      492.16     18.07 o 
  -6  -5   8      101.83       89.26      6.32 o 
  -5  -5   8      384.88      345.00     13.37 o 
  -4  -5   8      264.77      252.05     10.31 o 
  -3  -5   8      363.18      337.04     12.35 o 
  -2  -5   8       95.10      102.42      5.61 o 
  -1  -5   8      657.89      568.61     17.77 o 
   0  -5   8      653.92      677.86     20.43 o 
   1  -5   8      687.26      643.24     20.12 o 
   2  -5   8      194.29      210.48      8.57 o 
   3  -5   8       41.78       38.66      3.88 o 
   4  -5   8       45.64       49.87      4.49 o 
   5  -5   8       35.68       40.49      4.39 o 
 -12  -4   8       24.85       25.39      5.92 o 
 -11  -4   8        5.64        2.75      4.18 o 
 -10  -4   8      154.02      184.13     10.81 o 
  -9  -4   8       61.29       57.32      6.12 o 
  -8  -4   8       60.74       56.00      6.12 o 
  -7  -4   8      155.61      163.02      8.98 o 
  -6  -4   8       28.30       26.31      3.77 o 
  -5  -4   8       45.15       33.25      3.88 o 
  -4  -4   8      185.71      177.53      7.96 o 
  -3  -4   8     1358.79     1255.53     35.00 o 
  -2  -4   8      191.63      191.11      8.06 o 
  -1  -4   8     2529.39     2455.84     65.87 o 
   0  -4   8      910.29      893.34     25.75 o 
   1  -4   8      859.97      846.44     24.73 o 
   2  -4   8      356.78      362.82     12.55 o 
   3  -4   8       13.90       13.77      2.65 o 
   4  -4   8      201.22      180.07      8.47 o 
   5  -4   8       95.94      101.49      6.32 o 
   6  -4   8      158.19      169.13      8.47 o 
 -12  -3   8        6.44        3.26      4.39 o 
 -11  -3   8        6.36        6.32      3.88 o 
 -10  -3   8      188.88      197.71     11.12 o 
  -9  -3   8      308.11      314.79     14.08 o 
  -8  -3   8      861.72      857.89     28.40 o 
  -7  -3   8       84.15       78.13      6.32 o 
  -6  -3   8      554.39      504.22     17.77 o 
  -5  -3   8      101.50       93.13      6.02 o 
  -4  -3   8     1085.26     1031.49     30.17 o 
  -3  -3   8      100.30      115.58      6.02 o 
  -2  -3   8      561.38      528.43     16.65 o 
  -1  -3   8      240.72      264.61      9.59 o 
   0  -3   8      199.81      242.64      8.88 o 
   1  -3   8      571.14      646.81     19.40 o 
   2  -3   8      215.03      254.16      9.69 o 
   3  -3   8      374.62      341.08     12.66 o 
   4  -3   8       35.03       43.86      4.49 o 
   5  -3   8      270.33      307.62     11.43 o 
   6  -3   8       33.70       37.63      4.49 o 
   7  -3   8       62.91       64.87      6.12 o 
   8  -3   8       70.85       81.39      6.94 o 
 -13  -2   8       17.05       17.54      5.61 o 
 -12  -2   8      209.19      214.85     12.55 o 
 -11  -2   8       68.80       68.74      7.04 o 
 -10  -2   8       35.10       35.08      5.61 o 
  -9  -2   8      623.87      602.18     22.05 o 
  -8  -2   8      956.71      942.26     29.73 o 
  -7  -2   8       84.70       85.89      6.22 o 
  -6  -2   8      187.11      194.06      9.39 o 
  -5  -2   8      105.37      101.50      6.12 o 
  -4  -2   8      185.91      199.27      8.67 o 
  -3  -2   8     1580.25     1786.52     48.64 o 
  -2  -2   8      481.26      566.63     17.36 o 
   0  -2   8      289.96      283.92     10.41 o 
   1  -2   8      805.95      780.73     22.99 o 
   2  -2   8       76.93       84.05      5.00 o 
   3  -2   8      202.13      186.71      8.37 o 
   4  -2   8      348.13      329.32     12.35 o 
   5  -2   8      155.15      158.53      8.47 o 
   6  -2   8       61.73       64.97      5.81 o 
   7  -2   8       68.45       71.50      6.32 o 
   8  -2   8       21.67       26.01      5.00 o 
 -13  -1   8       11.37       11.42      5.41 o 
 -12  -1   8       80.99       78.13      8.06 o 
 -11  -1   8       26.50       34.98      5.71 o 
 -10  -1   8       91.44       83.23      7.55 o 
  -9  -1   8      390.75      420.48     16.84 o 
  -8  -1   8       88.63       89.76      7.24 o 
  -7  -1   8     1345.82     1321.53     38.25 o 
  -6  -1   8      457.15      413.57     15.01 o 
  -5  -1   8      447.98      431.97     15.01 o 
  -4  -1   8      487.08      466.56     15.62 o 
  -3  -1   8     4610.38     4141.88    109.33 o 
  -2  -1   8     2355.64     2153.84     58.60 o 
  -1  -1   8      783.23      743.57     21.87 o 
   0  -1   8     1279.30     1290.98     36.53 o 
   1  -1   8       23.08       28.15      3.06 o 
   2  -1   8      392.40      355.21     12.55 o 
   3  -1   8       25.72       25.09      3.16 o 
   4  -1   8       51.56       61.30      5.30 o 
   5  -1   8      382.73      368.10     13.98 o 
   6  -1   8       97.38       84.35      6.53 o 
   7  -1   8       57.49       67.83      6.32 o 
   8  -1   8       15.46       24.58      4.79 o 
 -13   0   8        5.93        2.24      4.49 o 
 -12   0   8        0.59        2.14      3.88 o 
 -11   0   8        3.50        1.84      3.57 o 
 -10   0   8       24.10       22.95      4.79 o 
  -9   0   8       39.85       38.25      5.41 o 
  -8   0   8      443.98      449.74     16.94 o 
  -7   0   8      111.43      109.53      8.42 o 
  -6   0   8       40.37       41.27      2.25 o 
  -5   0   8       10.76        9.36      1.25 o 
  -4   0   8    14977.90    14631.13    293.82 o 
  -3   0   8     2264.20     2330.84     76.76 o 
  -2   0   8      698.06      632.59     13.43 o 
  -1   0   8      145.14      176.08      5.20 o 
   0   0   8     2404.33     2366.02     44.80 o 
   1   0   8        0.25       24.27      3.06 o 
   2   0   8      189.32      263.13     10.10 o 
   3   0   8      141.57      145.57      7.34 o 
   4   0   8      455.30      443.91     15.62 o 
   5   0   8        1.92        8.52      4.13 o 
   6   0   8        8.93        9.80      3.93 o 
   7   0   8        7.07        9.21      2.57 o 
   8   0   8       15.80        9.22      2.83 o 
 -13   1   8       10.89       21.11      5.41 o 
 -12   1   8       83.93       87.00      8.16 o 
 -11   1   8       26.05       27.43      5.10 o 
 -10   1   8       96.05      108.63      8.06 o 
  -9   1   8      389.23      410.67     10.40 o 
  -8   1   8       93.90       90.48      4.03 o 
  -7   1   8     1338.94     1271.78     25.23 o 
  -6   1   8      465.01      420.13      9.84 o 
  -5   1   8      461.68      425.57      7.60 o 
  -3   1   8     4578.24     4199.07     62.22 o 
  -2   1   8     2369.61     2192.67     33.19 o 
  -1   1   8      788.82      735.49     27.44 o 
   0   1   8     1291.43     1330.67     25.90 o 
   1   1   8       24.64       34.03      2.38 o 
   2   1   8      405.60      365.05      7.04 o 
   3   1   8       25.38       29.13      2.01 o 
   4   1   8       49.88       54.06      3.49 o 
   5   1   8      383.11      366.73     12.30 o 
   6   1   8       98.06       88.60      4.58 o 
   7   1   8       57.19       63.83     10.45 o 
   8   1   8       15.68       15.45      3.98 o 
 -13   2   8       17.89       20.70      5.41 o 
 -12   2   8      215.35      257.90     13.16 o 
 -11   2   8       65.44       73.13      7.24 o 
 -10   2   8       29.45       28.70      2.90 o 
  -9   2   8      630.37      636.94     14.30 o 
  -8   2   8      947.54      919.63     19.22 o 
  -7   2   8       86.14       81.66      2.71 o 
  -6   2   8      194.95      203.25      4.47 o 
  -5   2   8      104.63      112.18      3.28 o 
  -4   2   8      181.71      193.21      4.67 o 
  -3   2   8     1575.75     1786.06     33.20 o 
  -2   2   8      490.09      553.03     18.85 o 
  -1   2   8       24.03       59.26      3.77 o 
   0   2   8      284.02      296.88      7.39 o 
   1   2   8      781.30      775.70     12.93 o 
   2   2   8       79.67       83.79      2.85 o 
   3   2   8      210.00      201.23      4.76 o 
   4   2   8      345.94      327.11      6.94 o 
   5   2   8      159.50      169.26      4.76 o 
   6   2   8       64.26       60.75      4.09 o 
   7   2   8       68.25       70.14      4.44 o 
   8   2   8       22.28       26.89      3.57 o 
 -12   3   8        6.17        1.43      3.77 o 
 -11   3   8        7.18        4.81      2.35 o 
 -10   3   8      193.81      209.10     11.88 o 
  -9   3   8      307.27      319.09      9.23 o 
  -8   3   8      856.58      895.99     18.67 o 
  -7   3   8       86.67       94.01      2.96 o 
  -6   3   8      552.21      520.18      9.24 o 
  -5   3   8       98.11       85.32      3.35 o 
  -4   3   8     1107.33     1034.92     16.63 o 
  -3   3   8       98.29      102.51      2.92 o 
  -2   3   8      556.06      534.28      9.36 o 
  -1   3   8      228.82      251.22      6.67 o 
   0   3   8      197.70      223.16      4.72 o 
   1   3   8      553.06      631.04     10.91 o 
   2   3   8      216.07      256.77      5.50 o 
   3   3   8      385.65      371.93      7.33 o 
   4   3   8       32.59       36.23      2.34 o 
   5   3   8      262.98      261.92      6.26 o 
   6   3   8       37.41       35.55      3.93 o 
   7   3   8       65.87       64.02      4.46 o 
   8   3   8       69.26       68.89      4.83 o 
 -12   4   8       22.34       22.09      3.57 o 
 -11   4   8        5.66        4.71      2.40 o 
 -10   4   8      154.15      172.22      6.32 o 
  -9   4   8       63.72       60.60      4.84 o 
  -8   4   8       60.81       65.61      3.70 o 
  -7   4   8      151.23      152.92      4.02 o 
  -6   4   8       28.71       30.93      1.90 o 
  -5   4   8       48.31       51.17      3.82 o 
  -4   4   8      175.98      171.87      4.11 o 
  -3   4   8     1325.43     1225.68     19.62 o 
  -2   4   8      202.61      208.25      4.60 o 
  -1   4   8     2497.88     2479.94     46.87 o 
   0   4   8      899.54      890.61     14.54 o 
   1   4   8      856.83      852.94     14.13 o 
   2   4   8      356.84      370.04      7.20 o 
   3   4   8       11.84       15.10      1.90 o 
   4   4   8      202.38      196.66      5.01 o 
   5   4   8       97.49      101.25      3.72 o 
   6   4   8      157.04      156.86      6.18 o 
   7   4   8        6.12        3.15      2.47 o 
   8   4   8       18.14       20.75      5.25 o 
 -12   5   8       18.19       23.15      4.28 o 
 -11   5   8        1.89       -0.03      2.60 o 
 -10   5   8        2.49        2.30      2.15 o 
  -9   5   8      127.81      139.51      5.44 o 
  -8   5   8       10.75       14.52      2.18 o 
  -7   5   8      499.01      496.39      9.24 o 
  -6   5   8      105.25       96.52      3.12 o 
  -5   5   8      390.65      369.84      7.16 o 
  -4   5   8      276.95      258.43      5.73 o 
  -3   5   8      370.43      351.91      8.10 o 
  -2   5   8       95.60       95.70      3.06 o 
  -1   5   8      642.57      575.30     12.71 o 
   0   5   8      641.00      684.85     17.36 o 
   1   5   8      684.46      680.52     11.56 o 
   2   5   8      198.57      224.10      5.06 o 
   3   5   8       37.70       37.76      2.26 o 
   4   5   8       44.13       46.46      2.63 o 
   5   5   8       36.51       30.28      2.26 o 
   6   5   8       51.70       45.31      3.60 o 
   7   5   8        8.95        9.20      2.77 o 
 -12   6   8       37.53       48.14      5.61 o 
 -11   6   8       78.79       85.06      6.53 o 
 -10   6   8      159.44      175.42      6.46 o 
  -9   6   8      301.82      274.57      8.09 o 
  -8   6   8      138.13      134.33      6.53 o 
  -7   6   8      273.67      277.07      6.07 o 
  -6   6   8      278.77      273.99      5.97 o 
  -5   6   8      242.36      228.77      5.24 o 
  -4   6   8      107.48       96.99      3.14 o 
  -3   6   8       50.59       60.88      3.03 o 
  -2   6   8       56.48       66.77      2.63 o 
  -1   6   8      201.15      197.38      4.75 o 
   0   6   8      165.51      156.57      5.56 o 
   1   6   8       30.61       28.64      2.49 o 
   2   6   8       86.31       77.79      2.94 o 
   3   6   8      262.65      269.51      6.06 o 
   4   6   8       80.95       73.49      3.05 o 
   5   6   8       48.29       53.90      2.87 o 
   6   6   8       84.89       83.87      5.86 o 
   7   6   8       76.91       65.08      4.57 o 
 -12   7   8       28.07       35.19      5.10 o 
 -11   7   8       39.68       40.69      5.00 o 
 -10   7   8       28.95       30.19      4.28 o 
  -9   7   8       32.52       30.49      4.08 o 
  -8   7   8       21.76       19.03      2.55 o 
  -7   7   8      173.99      183.14      4.78 o 
  -6   7   8      149.72      134.91      4.03 o 
  -5   7   8      293.91      307.58      6.56 o 
  -4   7   8      376.53      389.79      7.74 o 
  -3   7   8      367.62      375.97      7.56 o 
  -2   7   8      406.20      423.61      8.31 o 
  -1   7   8       11.54       15.63      2.02 o 
   0   7   8      201.97      211.71     10.61 o 
   1   7   8       95.80       94.35      4.15 o 
   2   7   8      191.44      172.63      5.81 o 
   3   7   8       65.64       62.78      3.62 o 
   4   7   8        9.99       19.47      2.00 o 
   5   7   8       50.52       45.75      3.26 o 
   6   7   8      177.06      155.54      6.21 o 
   7   7   8      136.95      137.49      6.17 o 
 -11   8   8       51.50       57.93      6.12 o 
 -10   8   8       12.47       13.05      3.88 o 
  -9   8   8      169.08      192.09      9.28 o 
  -8   8   8      214.49      200.98      9.28 o 
  -7   8   8      101.18      101.94      4.36 o 
  -6   8   8      157.70      139.53      4.20 o 
  -5   8   8      141.77      134.55      5.05 o 
  -4   8   8      154.18      144.67      4.13 o 
  -3   8   8        6.85       16.62      3.26 o 
  -2   8   8      301.65      336.12      7.14 o 
  -1   8   8      180.48      174.76      5.07 o 
   0   8   8       62.81       59.75      4.28 o 
   1   8   8      192.98      200.33      6.42 o 
   2   8   8       47.23       56.42      4.44 o 
   3   8   8       57.75       45.54      3.46 o 
   4   8   8       24.28       26.67      2.26 o 
   5   8   8       40.36       38.77      2.68 o 
   6   8   8       24.57       24.22      3.37 o 
   7   8   8       52.54       56.42      4.33 o 
 -11   9   8        6.41        5.61      3.88 o 
 -10   9   8       60.44       49.77      5.30 o 
  -9   9   8       54.34       56.71      5.71 o 
  -8   9   8      187.89      175.36      8.88 o 
  -7   9   8       91.23       82.15      4.14 o 
  -6   9   8      240.08      213.03      6.75 o 
  -5   9   8       34.72       31.45      3.42 o 
  -4   9   8      137.67      157.41      4.67 o 
  -3   9   8      754.50      723.85     13.06 o 
  -2   9   8        3.40       14.79      3.57 o 
  -1   9   8      374.32      364.16      7.79 o 
   0   9   8      111.14      120.75      4.09 o 
   1   9   8      194.49      216.21      6.92 o 
   2   9   8      141.82      137.88      5.52 o 
   3   9   8      252.58      257.28      7.93 o 
   4   9   8       26.94       21.70      4.90 o 
   5   9   8       53.72       52.07      3.82 o 
   6   9   8       13.46       10.29      2.63 o 
 -10  10   8      123.83      116.89      7.75 o 
  -9  10   8       85.57       86.09      6.94 o 
  -8  10   8       62.64       64.66      5.71 o 
  -7  10   8      274.81      253.09      8.16 o 
  -6  10   8        1.41       -0.20      1.87 o 
  -5  10   8       51.29       55.86      4.23 o 
  -4  10   8      288.97      336.78     11.02 o 
  -3  10   8      379.08      372.96      9.78 o 
  -2  10   8      717.82      712.89     13.08 o 
  -1  10   8      108.49      101.22      3.92 o 
   0  10   8      275.76      263.54      6.52 o 
   1  10   8       67.09       77.64      4.46 o 
   2  10   8      198.16      199.37      6.92 o 
   3  10   8      112.46      109.65      5.16 o 
   4  10   8       64.20       62.99      4.11 o 
   5  10   8       15.32       17.41      2.87 o 
   6  10   8       22.26       19.99      4.90 o 
 -10  11   8       20.84       35.19      5.30 o 
  -9  11   8       50.63       48.45      5.71 o 
  -8  11   8      157.50      175.05      9.38 o 
  -7  11   8       87.99       88.42     13.97 o 
  -6  11   8       16.36       11.47      2.55 o 
  -5  11   8        9.10        5.81      2.38 o 
  -4  11   8       23.53       28.64      3.14 o 
  -3  11   8      367.65      365.78     10.25 o 
  -2  11   8      135.59      139.79      5.91 o 
  -1  11   8      475.46      470.20      9.75 o 
   0  11   8       18.74       28.75      2.71 o 
   1  11   8      604.01      639.04     12.43 o 
   2  11   8       25.46       28.97      3.17 o 
   3  11   8       53.99       63.32      4.30 o 
   4  11   8       14.01       14.65      6.02 o 
   5  11   8        3.13        4.08      3.37 o 
  -9  12   8       95.86      104.34      7.55 o 
  -8  12   8       38.13       38.35      5.00 o 
  -7  12   8        9.32        8.14      3.67 o 
  -6  12   8      214.29      190.58     13.42 o 
  -5  12   8       39.37       45.44      3.89 o 
  -4  12   8      129.98      129.26      9.13 o 
  -3  12   8      287.07      324.91      9.70 o 
  -2  12   8       98.56       90.70     13.36 o 
  -1  12   8      155.97      156.21      6.60 o 
   0  12   8       96.32       94.01      5.26 o 
   1  12   8       62.37       58.89      3.39 o 
   2  12   8       94.31      109.43      5.30 o 
   3  12   8       82.77       92.33      5.11 o 
   4  12   8       25.19       29.29      5.30 o 
  -8  13   8        0.93        1.63      3.26 o 
  -7  13   8       27.23       24.78      3.28 o 
  -6  13   8       14.60       16.77      3.05 o 
  -5  13   8       18.21       17.45      3.10 o 
  -4  13   8        5.62        9.40      2.81 o 
  -3  13   8      182.20      168.39     10.66 o 
  -2  13   8       15.78       19.44      3.21 o 
  -1  13   8       77.93       83.03      5.12 o 
   0  13   8       12.32        6.58      2.78 o 
   1  13   8       19.40       17.23      3.77 o 
   2  13   8       82.25       79.05      5.23 o 
   3  13   8        0.18        4.57      2.67 o 
  -7  14   8       86.77       91.56      5.15 o 
  -6  14   8        9.63        9.74      2.96 o 
  -5  14   8      137.89      145.36      6.53 o 
  -4  14   8      101.64       91.08      5.44 o 
  -3  14   8       18.05       24.66      3.53 o 
  -2  14   8       14.69       11.40      3.11 o 
  -1  14   8        4.91        2.35      2.64 o 
   0  14   8       10.89       12.54      3.10 o 
   1  14   8       28.63       27.10      3.75 o 
   2  14   8       49.04       48.86      4.43 o 
  -5  15   8       34.81       42.74      4.32 o 
  -4  15   8       45.30       55.28      5.30 o 
  -3  15   8       20.54       27.18      3.71 o 
  -2  15   8       63.08       66.75      5.03 o 
  -1  15   8       70.71       70.56      5.08 o 
   0  15   8        9.38       14.22      3.28 o 
   1  15   8       94.68      104.92      9.38 o 
  -9 -12   9       43.92       51.71      7.34 o 
  -9 -11   9      108.22      110.87      8.98 o 
  -8 -11   9       65.49       69.76      7.34 o 
  -7 -11   9      262.18      272.51     13.26 o 
  -6 -11   9       63.22       73.33      7.24 o 
 -10 -10   9       13.54       15.20      5.30 o 
  -9 -10   9       16.48       16.32      5.00 o 
  -8 -10   9      104.46       89.15      7.75 o 
  -7 -10   9      130.70      125.87      8.77 o 
  -6 -10   9       45.87       52.53      5.71 o 
  -5 -10   9      104.83      106.80      7.34 o 
 -11  -9   9       10.18        8.26      5.10 o 
 -10  -9   9       33.51       23.76      5.71 o 
  -9  -9   9       72.31       67.52      7.34 o 
  -8  -9   9       10.81       11.42      4.49 o 
  -7  -9   9       55.14       60.28      6.43 o 
  -6  -9   9       27.24       18.15      4.18 o 
  -5  -9   9      220.98      230.78     10.92 o 
 -11  -8   9      197.18      194.74     12.34 o 
 -10  -8   9       19.50       14.89      5.20 o 
  -9  -8   9      109.88      113.32      8.77 o 
  -8  -8   9       57.68       50.08      6.22 o 
  -7  -8   9       47.35       36.82      5.30 o 
  -6  -8   9       32.51       39.57      5.00 o 
  -5  -8   9       19.54       16.93      3.67 o 
  -3  -8   9      309.50      402.77     13.88 o 
  -2  -8   9       58.08       65.07      5.00 o 
  -1  -8   9      153.21      182.20      8.06 o 
 -11  -7   9       21.88       19.38      5.51 o 
 -10  -7   9       62.42       70.48      7.65 o 
  -9  -7   9       61.45       73.95      7.34 o 
  -8  -7   9      115.53      107.00      8.16 o 
  -7  -7   9      304.88      297.85     13.37 o 
  -6  -7   9       67.99       72.42      6.53 o 
  -5  -7   9      155.07      136.29      7.75 o 
  -3  -7   9     1099.30     1035.56     31.58 o 
  -2  -7   9       72.50       76.91      5.30 o 
  -1  -7   9        2.03       10.50      2.35 o 
   0  -7   9      367.92      355.97     12.86 o 
   1  -7   9       82.61       76.70      5.20 o 
 -12  -6   9       76.18       68.23      7.85 o 
 -11  -6   9      117.21      120.16      9.38 o 
 -10  -6   9       56.86       68.74      7.45 o 
  -9  -6   9       94.21      106.18      8.47 o 
  -8  -6   9        9.56        6.22      3.88 o 
  -7  -6   9       64.60       58.95      5.92 o 
  -6  -6   9       90.37       90.58      6.83 o 
  -5  -6   9      160.33      154.86      8.37 o 
  -4  -6   9      499.72      459.50     16.33 o 
  -3  -6   9      544.96      513.36     17.36 o 
  -2  -6   9      482.27      463.57     16.03 o 
  -1  -6   9       80.80       72.83      4.90 o 
   0  -6   9      331.40      343.20     12.45 o 
   1  -6   9       38.67       34.37      3.57 o 
   2  -6   9       69.34       63.34      4.79 o 
   3  -6   9        6.74       10.71      2.75 o 
 -12  -5   9       52.48       66.70      8.06 o 
 -11  -5   9        0.94        3.26      4.08 o 
 -10  -5   9      183.05      185.46     11.22 o 
  -9  -5   9       28.47       23.36      4.90 o 
  -8  -5   9       26.99       24.17      4.59 o 
  -7  -5   9      384.98      392.52     15.51 o 
  -6  -5   9      299.85      306.75     12.96 o 
  -5  -5   9       21.54       19.99      3.57 o 
  -4  -5   9      329.24      351.58     12.86 o 
  -3  -5   9      114.63      144.96      7.24 o 
  -2  -5   9      256.08      254.49     10.10 o 
   0  -5   9       44.27       41.92      3.88 o 
   1  -5   9      114.35      134.85      6.63 o 
   2  -5   9      245.94      239.57      9.69 o 
   3  -5   9       30.90       39.98      4.18 o 
   4  -5   9      135.90      149.13      7.65 o 
 -12  -4   9      181.40      183.11     11.73 o 
 -11  -4   9       21.04       12.65      4.90 o 
 -10  -4   9       32.95       31.92      5.61 o 
  -9  -4   9      204.93      188.33     10.92 o 
  -8  -4   9      307.49      315.72     13.88 o 
  -7  -4   9       22.99       20.70      4.18 o 
  -6  -4   9       54.48       45.29      5.00 o 
  -5  -4   9       68.65       75.48      5.81 o 
  -4  -4   9       60.58       73.13      5.20 o 
  -3  -4   9      174.78      160.08      7.65 o 
  -2  -4   9      138.20      157.00      7.35 o 
  -1  -4   9      381.68      431.25     14.39 o 
   0  -4   9       57.24       55.79      4.39 o 
   1  -4   9       23.51       46.20      4.08 o 
   2  -4   9      151.43      157.92      7.55 o 
   3  -4   9      119.45      129.96      7.14 o 
   4  -4   9      116.15      118.63      6.83 o 
   5  -4   9      160.89      161.89      8.57 o 
   6  -4   9       16.93       15.91      3.88 o 
 -12  -3   9       17.95       14.18      5.00 o 
 -11  -3   9       55.50       61.60      7.04 o 
 -10  -3   9        0.66       -0.82      3.26 o 
  -9  -3   9       83.58       84.25      7.24 o 
  -8  -3   9      406.16      382.83     15.72 o 
  -7  -3   9      158.10      149.35      8.77 o 
  -6  -3   9      648.77      594.97     20.53 o 
  -5  -3   9      217.09      210.19      9.49 o 
  -4  -3   9      930.95      809.94     25.55 o 
  -3  -3   9     1408.79     1380.68     38.98 o 
  -2  -3   9      252.55      295.42     11.02 o 
  -1  -3   9     1595.11     1584.02     44.73 o 
   0  -3   9       48.24       48.24      4.18 o 
   1  -3   9       19.68       57.32      4.39 o 
   2  -3   9      261.26      235.09      9.80 o 
   3  -3   9       11.27        9.99      2.96 o 
   4  -3   9       58.36       83.74      6.02 o 
   5  -3   9       20.69       23.15      3.98 o 
   6  -3   9        6.66        5.20      3.37 o 
   7  -3   9       41.45       33.96      4.90 o 
 -12  -2   9       36.95       37.63      6.22 o 
 -11  -2   9      103.53      111.08      8.98 o 
 -10  -2   9       24.13       27.13      4.90 o 
  -9  -2   9      621.43      618.60     22.67 o 
  -8  -2   9      358.48      363.00     15.21 o 
  -7  -2   9      788.66      811.96     26.46 o 
  -6  -2   9      137.70      122.11      7.35 o 
  -5  -2   9       49.37       64.05      5.10 o 
  -4  -2   9      238.91      303.16     11.53 o 
  -3  -2   9      964.44      957.07     29.75 o 
   0  -2   9      189.19      185.79      8.06 o 
   1  -2   9      276.38      257.76     10.20 o 
   2  -2   9      121.76      121.49      6.63 o 
   3  -2   9      287.28      280.91     11.33 o 
   4  -2   9      377.29      383.61     14.19 o 
   5  -2   9       92.05       90.58      6.53 o 
   6  -2   9       74.57       64.36      5.92 o 
   7  -2   9       21.52       22.95      4.69 o 
 -13  -1   9       52.57       65.89      8.16 o 
 -12  -1   9       39.99       41.61      6.53 o 
 -11  -1   9       76.91       77.42      7.34 o 
 -10  -1   9       10.06       12.14      4.39 o 
  -9  -1   9      161.97      174.65     10.20 o 
  -8  -1   9      235.06      234.67     11.63 o 
  -7  -1   9     1120.40     1086.26     32.91 o 
  -6  -1   9      161.26      145.48      8.16 o 
  -5  -1   9     1542.65     1492.58     41.24 o 
  -3  -1   9     1952.12     1907.90     51.95 o 
  -2  -1   9      187.14      168.45      7.55 o 
  -1  -1   9       92.37       82.63      5.20 o 
   0  -1   9       60.83       65.48      4.79 o 
   1  -1   9      180.72      159.56      7.55 o 
   2  -1   9       37.82       47.94      4.18 o 
   3  -1   9       20.59       19.58      3.67 o 
   4  -1   9      170.90      154.65      8.16 o 
   5  -1   9      293.07      277.73     11.84 o 
   6  -1   9       42.39       57.62      5.92 o 
   7  -1   9      220.44      222.50     11.22 o 
 -13   0   9      198.01      242.07     13.87 o 
 -12   0   9        7.07        8.46      4.69 o 
 -11   0   9      123.21      132.71      9.69 o 
 -10   0   9        5.24        4.69      3.67 o 
  -9   0   9      332.29      338.38     14.80 o 
  -8   0   9       10.38        9.59      3.47 o 
  -7   0   9     1159.02     1153.31     34.86 o 
  -6   0   9       22.18       23.87      3.47 o 
  -4   0   9     1371.11     1232.32     24.63 o 
  -2   0   9      273.38      376.77     12.45 o 
  -1   0   9      484.49      439.66     10.21 o 
   0   0   9      108.53      107.89      4.03 o 
   1   0   9        3.19        1.03      1.36 o 
   2   0   9        2.66        0.82      2.14 o 
   3   0   9       10.01        7.34      3.06 o 
   4   0   9      436.07      419.37     15.21 o 
   5   0   9      215.83      222.81     10.41 o 
   6   0   9        6.00        5.30      3.67 o 
   7   0   9        0.61        9.79      3.98 o 
 -13   1   9       53.88       80.78      8.47 o 
 -12   1   9       40.57       32.64      6.02 o 
 -11   1   9       78.10       85.68      7.96 o 
 -10   1   9       10.38       14.07      4.28 o 
  -9   1   9      164.02      176.38     10.10 o 
  -8   1   9      242.77      244.26     11.63 o 
  -7   1   9     1097.79     1064.13     32.61 o 
  -6   1   9      160.79      162.61      5.12 o 
  -5   1   9     1524.59     1412.48     28.32 o 
  -3   1   9     1967.77     1900.51     29.22 o 
  -2   1   9      189.36      169.94      5.15 o 
  -1   1   9       97.20       87.14      4.85 o 
   0   1   9       55.14       75.87     11.73 o 
   1   1   9      174.72      160.28      5.15 o 
   2   1   9       42.54       51.61      3.82 o 
   3   1   9       18.47       24.57      2.45 o 
   4   1   9      174.71      173.87      7.70 o 
   5   1   9      296.31      299.49      8.69 o 
   6   1   9       41.31       54.44      4.00 o 
   7   1   9      224.98      219.81      7.86 o 
 -12   2   9       35.41       37.23      6.22 o 
 -11   2   9      104.45      120.77      9.18 o 
 -10   2   9       23.31       25.80      4.79 o 
  -9   2   9      625.86      645.56     22.56 o 
  -8   2   9      354.37      361.57     14.70 o 
  -7   2   9      793.42      814.27     17.37 o 
  -6   2   9      144.50      141.05      3.58 o 
  -5   2   9       51.82       66.71      3.67 o 
  -4   2   9      249.21      292.91      5.84 o 
  -3   2   9     1006.88     1056.00     16.67 o 
  -2   2   9       70.89       85.58      4.79 o 
  -1   2   9       10.55       52.93      4.08 o 
   0   2   9      182.85      193.84      6.27 o 
   1   2   9      271.06      269.72      7.45 o 
   2   2   9      123.37      135.25      8.03 o 
   3   2   9      295.10      293.23      6.36 o 
   4   2   9      376.35      385.57      8.02 o 
   5   2   9       90.28       91.38      5.10 o 
   6   2   9       74.99       56.63      3.99 o 
   7   2   9       20.81       24.36      3.42 o 
 -12   3   9       18.45       19.07      5.30 o 
 -11   3   9       56.55       58.85      6.83 o 
 -10   3   9        0.63       -0.41      3.06 o 
  -9   3   9       82.65       94.45      7.45 o 
  -8   3   9      389.90      389.54     12.60 o 
  -7   3   9      158.33      167.72      4.21 o 
  -6   3   9      660.92      621.49     10.80 o 
  -5   3   9      214.32      220.21      4.84 o 
  -4   3   9      954.08      863.60     14.16 o 
  -3   3   9     1421.74     1385.34     21.91 o 
  -2   3   9      269.83      296.20      6.05 o 
  -1   3   9     1568.00     1643.71     31.81 o 
   0   3   9       45.31       42.62      2.70 o 
   1   3   9       17.14       47.22      4.18 o 
   2   3   9      260.41      250.16      6.03 o 
   3   3   9       12.76       13.64      1.69 o 
   4   3   9       59.37       69.56      3.09 o 
   5   3   9       19.79       22.46      2.90 o 
   6   3   9        6.91        6.90      2.49 o 
   7   3   9       40.80       33.08      3.67 o 
 -12   4   9      183.98      200.25     11.73 o 
 -11   4   9       22.13       33.55      5.61 o 
 -10   4   9       28.90       24.99      4.79 o 
  -9   4   9      201.52      197.60      6.47 o 
  -8   4   9      306.60      312.02      8.48 o 
  -7   4   9       21.89       21.06      1.68 o 
  -6   4   9       57.27       65.02      2.57 o 
  -5   4   9       68.04       82.71      7.84 o 
  -4   4   9       61.34       80.77      2.73 o 
  -3   4   9      169.65      160.32      4.05 o 
  -2   4   9      138.85      152.70      3.96 o 
  -1   4   9      380.13      424.73     23.27 o 
   0   4   9       56.11       59.99      3.24 o 
   1   4   9       25.24       39.78      2.85 o 
   2   4   9      159.90      163.39      4.29 o 
   3   4   9      118.51      134.76      3.95 o 
   4   4   9      114.47      121.41      3.98 o 
   5   4   9      165.71      167.70      6.21 o 
   6   4   9       18.10       20.43      3.02 o 
   7   4   9       32.22       34.08      4.33 o 
 -12   5   9       50.91       63.74      7.34 o 
 -11   5   9        0.98       -5.35      3.57 o 
 -10   5   9      179.99      181.53      6.64 o 
  -9   5   9       28.90       30.46      2.94 o 
  -8   5   9       29.77       35.36      2.91 o 
  -7   5   9      391.38      388.72      7.76 o 
  -6   5   9      292.81      312.80      6.53 o 
  -5   5   9       20.23       19.06      1.63 o 
  -4   5   9      329.35      330.58      6.79 o 
  -3   5   9      115.35      146.46      3.94 o 
  -2   5   9      263.26      261.09      5.72 o 
  -1   5   9       23.92       53.24      4.39 o 
   0   5   9       39.69       41.11      2.99 o 
   1   5   9      112.50      130.51      4.83 o 
   2   5   9      244.14      243.91      7.10 o 
   3   5   9       33.55       40.36      2.56 o 
   4   5   9      133.96      137.77      4.27 o 
   5   5   9       39.10       43.88      3.42 o 
   6   5   9       93.83       90.58      4.95 o 
   7   5   9       44.52       57.29      6.22 o 
 -11   6   9      116.31      132.50      7.65 o 
 -10   6   9       56.35       64.14      4.28 o 
  -9   6   9       95.81      111.95      5.05 o 
  -8   6   9        9.15        4.08      2.01 o 
  -7   6   9       62.63       72.85      2.99 o 
  -6   6   9       94.26       92.89      3.23 o 
  -5   6   9      160.99      162.06      4.31 o 
  -4   6   9      498.18      473.57      8.99 o 
  -3   6   9      537.41      528.49      9.80 o 
  -2   6   9      490.05      496.88      9.31 o 
  -1   6   9       76.44       77.32      4.16 o 
   0   6   9      325.13      361.83      9.24 o 
   1   6   9       39.24       39.67      2.99 o 
   2   6   9       69.66       64.79      3.60 o 
   3   6   9        7.50        5.09      1.90 o 
   4   6   9      153.88      158.14      5.85 o 
   5   6   9       45.12       49.33      3.68 o 
   6   6   9       35.51       35.27      3.60 o 
 -11   7   9       23.08       17.03      4.28 o 
 -10   7   9       60.86       65.28      6.12 o 
  -9   7   9       60.13       70.99      5.92 o 
  -8   7   9      110.87      111.09      4.91 o 
  -7   7   9      312.59      313.28      6.85 o 
  -6   7   9       70.11       85.48      3.63 o 
  -5   7   9      146.87      130.54      3.94 o 
  -4   7   9       32.18       42.34      2.43 o 
  -3   7   9     1106.76     1094.01     18.09 o 
  -2   7   9       68.44       69.37      4.57 o 
  -1   7   9        2.60        6.67      2.27 o 
   0   7   9      375.60      375.26      9.60 o 
   1   7   9       84.70       87.07      4.22 o 
   2   7   9      233.63      234.37      7.21 o 
   3   7   9       87.85       97.84      4.61 o 
   4   7   9      164.13      167.35      6.08 o 
   5   7   9       22.80       19.17      4.28 o 
   6   7   9       24.53       23.97      4.90 o 
 -11   8   9      196.82      215.14     10.41 o 
 -10   8   9       20.94       12.85      3.88 o 
  -9   8   9      107.23      110.47      7.14 o 
  -8   8   9       55.77       48.75      4.90 o 
  -7   8   9       50.12       39.68      2.51 o 
  -6   8   9       32.84       36.09      2.37 o 
  -5   8   9       18.87       16.21      1.82 o 
  -4   8   9       30.92       53.26      7.24 o 
  -3   8   9      310.78      361.20     15.48 o 
  -2   8   9       56.02       62.00      2.90 o 
  -1   8   9      158.57      175.00      4.89 o 
   0   8   9        1.32       -1.41      3.93 o 
   1   8   9      252.17      247.96      7.58 o 
   2   8   9       59.33       65.27      3.98 o 
   3   8   9       36.00       36.41      3.28 o 
   4   8   9       89.32       87.11      4.65 o 
   5   8   9       80.94       85.47      7.04 o 
   6   8   9       16.51       13.87      4.18 o 
 -11   9   9       10.74        6.32      3.88 o 
 -10   9   9       32.62       32.13      4.79 o 
  -9   9   9       69.43       71.70      6.22 o 
  -8   9   9        9.41        7.95      3.06 o 
  -7   9   9       59.04       51.69      3.57 o 
  -6   9   9       28.62       28.19      2.81 o 
  -5   9   9      229.46      233.12      5.87 o 
  -4   9   9       18.62       20.81      3.67 o 
  -3   9   9       26.78       25.70      4.08 o 
  -2   9   9      193.87      213.05      5.63 o 
  -1   9   9      302.01      298.17      6.91 o 
   0   9   9       36.48       44.48      2.87 o 
   1   9   9      263.64      242.80      7.64 o 
   2   9   9      259.90      245.52      7.76 o 
   3   9   9      302.32      294.84      8.87 o 
   4   9   9       57.78       67.80      4.40 o 
   5   9   9       29.88       22.44      4.79 o 
 -10  10   9       14.16       15.91      4.08 o 
  -9  10   9       17.66       25.60      4.49 o 
  -8  10   9      104.60       82.62      6.63 o 
  -7  10   9      132.70      129.82      5.45 o 
  -6  10   9       45.24       42.10      3.32 o 
  -5  10   9       99.78       95.07      4.76 o 
  -4  10   9      479.86      492.83     12.38 o 
  -3  10   9      956.52      916.43     16.23 o 
  -2  10   9      183.88      214.05      6.54 o 
  -1  10   9      268.75      253.87      6.47 o 
   0  10   9      378.61      418.61     10.63 o 
   1  10   9      220.77      250.11     12.96 o 
   2  10   9      622.28      618.44     14.90 o 
   3  10   9      133.29      142.96      5.99 o 
   4  10   9      144.03      141.77      7.75 o 
   5  10   9        4.81       -3.06      3.37 o 
  -9  11   9      107.38      113.22      7.85 o 
  -8  11   9       67.68       70.07      6.22 o 
  -7  11   9      266.64      290.61      8.73 o 
  -6  11   9       62.86       63.51      4.21 o 
  -5  11   9       24.68       25.36      3.06 o 
  -4  11   9       55.19       67.63      4.25 o 
  -3  11   9       29.35       37.68      8.06 o 
  -2  11   9      133.71      157.57      6.38 o 
  -1  11   9      607.99      640.76     12.50 o 
   0  11   9      132.84      138.97      5.88 o 
   1  11   9      558.77      538.70     11.13 o 
   2  11   9      200.24      220.89      9.23 o 
   3  11   9       53.40       62.65      4.40 o 
   4  11   9        5.54        9.03      2.74 o 
  -9  12   9       42.32       41.10      5.51 o 
  -8  12   9        6.77        9.59      3.67 o 
  -7  12   9        4.38        5.32      4.13 o 
  -6  12   9       68.66       72.29      4.64 o 
  -5  12   9      119.55      108.89      6.94 o 
  -4  12   9       89.88       90.00      5.01 o 
  -3  12   9       24.20       24.03      3.31 o 
  -2  12   9       35.19       36.59      4.18 o 
  -1  12   9       14.00       17.91      3.17 o 
   0  12   9       68.18       72.98      4.95 o 
   1  12   9      194.36      194.09      5.97 o 
   2  12   9       36.92       57.15      5.76 o 
   3  12   9       19.26       18.03      3.06 o 
  -8  13   9       13.08       10.50      4.28 o 
  -7  13   9      153.09      127.85      6.02 o 
  -6  13   9       55.89       59.72      4.36 o 
  -5  13   9      127.27      127.57      6.06 o 
  -4  13   9       94.90       93.74     10.81 o 
  -3  13   9       39.62       39.43      3.82 o 
  -2  13   9       38.59       41.37      4.03 o 
  -1  13   9       15.09       14.55      3.12 o 
   0  13   9       41.94       40.77      5.86 o 
   1  13   9       38.09       36.69      4.00 o 
   2  13   9       24.95       33.40      3.99 o 
  -6  14   9       74.96       71.88      4.97 o 
  -5  14   9       14.82       17.26      3.31 o 
  -4  14   9       22.49       26.77      3.68 o 
  -3  14   9       75.52       67.68      4.87 o 
  -2  14   9       60.73       76.10      5.15 o 
  -1  14   9       13.68       16.31      3.31 o 
   0  14   9       31.44       36.49      4.04 o 
   1  14   9       14.26       15.30      3.35 o 
  -4  15   9       37.38       59.78      6.53 o 
  -3  15   9       15.01       18.12      7.85 o 
  -2  15   9       88.82       78.13      5.56 o 
  -1  15   9       46.02       49.01      4.75 o 
  -9 -11  10       23.44       33.76      6.22 o 
  -8 -11  10       39.65       33.86      5.92 o 
  -7 -11  10        1.13        8.46      4.39 o 
 -10 -10  10       75.01       97.91      8.98 o 
  -9 -10  10        7.14       10.91      4.69 o 
  -8 -10  10      102.14       92.92      8.16 o 
  -7 -10  10       41.84       36.82      5.61 o 
  -6 -10  10        0.56        5.61      3.88 o 
  -5 -10  10       32.31       39.47      5.10 o 
 -10  -9  10       52.50       58.24      7.24 o 
  -9  -9  10       82.58       93.73      8.36 o 
  -8  -9  10      259.97      260.57     13.06 o 
  -7  -9  10       49.69       48.04      6.02 o 
  -6  -9  10      185.37      197.71     10.61 o 
  -5  -9  10      474.57      472.26     17.45 o 
  -4  -9  10       79.01       81.90      6.53 o 
  -3  -9  10       33.75       34.17      4.39 o 
 -11  -8  10       17.22       14.07      5.30 o 
 -10  -8  10       32.95       37.12      6.32 o 
  -9  -8  10       50.82       41.51      6.43 o 
  -8  -8  10       49.56       39.78      5.92 o 
  -7  -8  10       59.76       72.82      6.83 o 
  -6  -8  10      166.13      155.16      9.39 o 
  -5  -8  10       41.22       44.47      5.30 o 
  -4  -8  10      138.67      132.00      7.75 o 
  -3  -8  10      141.01      144.65      7.85 o 
  -2  -8  10      265.16      245.59     10.61 o 
  -1  -8  10      117.27      132.20      7.24 o 
 -11  -7  10       26.10       19.89      5.51 o 
 -10  -7  10       21.38       16.01      5.30 o 
  -9  -7  10      102.19      105.88      8.77 o 
  -8  -7  10       78.07       83.43      7.24 o 
  -7  -7  10       11.27        8.97      3.77 o 
  -6  -7  10      264.53      274.87     12.35 o 
  -5  -7  10      186.45      203.02      9.90 o 
  -4  -7  10       54.74       62.01      5.51 o 
  -3  -7  10       15.44       16.73      3.26 o 
  -2  -7  10      170.00      178.94      8.37 o 
  -1  -7  10       41.78       43.65      4.28 o 
   0  -7  10      111.25      110.67      6.32 o 
 -11  -6  10        8.30        6.63      4.79 o 
 -10  -6  10       72.36       68.74      7.34 o 
  -9  -6  10      119.43      122.20      8.87 o 
  -8  -6  10       90.25       82.21      7.55 o 
  -7  -6  10      333.83      298.27     13.27 o 
  -6  -6  10      275.76      253.76     11.73 o 
  -5  -6  10       57.72       50.79      5.10 o 
  -4  -6  10      277.44      317.03     12.55 o 
  -3  -6  10       39.68       52.12      4.79 o 
  -2  -6  10       29.30       31.82      3.67 o 
  -1  -6  10        3.51        9.08      2.45 o 
   0  -6  10      123.12      123.53      6.63 o 
   1  -6  10       42.58       59.77      4.79 o 
   2  -6  10      229.69      222.21      9.59 o 
 -12  -5  10       36.84       42.94      7.14 o 
 -11  -5  10       93.45       77.93      8.26 o 
 -10  -5  10       66.68       70.48      7.55 o 
  -9  -5  10       41.07       47.12      6.02 o 
  -8  -5  10      275.04      255.69     12.45 o 
  -7  -5  10      633.30      592.90     21.65 o 
  -6  -5  10       33.44       45.08      5.20 o 
  -5  -5  10      613.23      577.31     19.81 o 
  -4  -5  10      174.38      163.03      8.16 o 
  -3  -5  10      587.83      544.63     18.07 o 
  -2  -5  10      254.81      253.97     10.71 o 
  -1  -5  10      316.74      305.63     11.74 o 
   0  -5  10       17.66       13.56      2.86 o 
   1  -5  10      496.59      445.87     15.62 o 
   2  -5  10       35.63       52.02      5.00 o 
   3  -5  10      105.02       93.33      6.43 o 
   4  -5  10       21.94       26.72      4.18 o 
 -12  -4  10      109.81      130.66     10.40 o 
 -11  -4  10        9.45        4.18      4.18 o 
 -10  -4  10       58.99       67.62      7.34 o 
  -9  -4  10       40.12       29.58      5.30 o 
  -8  -4  10      227.03      239.25     11.94 o 
  -7  -4  10       12.67        6.63      3.57 o 
  -6  -4  10       13.33       16.62      3.88 o 
  -5  -4  10      461.34      444.86     16.23 o 
  -4  -4  10      396.90      361.73     13.78 o 
  -3  -4  10       29.16       27.44      3.57 o 
  -2  -4  10      134.45      156.38      7.45 o 
  -1  -4  10      402.27      371.63     13.78 o 
   0  -4  10      215.82      213.95      9.18 o 
   1  -4  10        5.49       16.93      3.06 o 
   2  -4  10      143.17      155.97      7.85 o 
   3  -4  10      194.64      181.49      8.98 o 
   4  -4  10      101.73       90.47      6.43 o 
   5  -4  10       18.22       17.03      3.88 o 
 -12  -3  10       29.14       34.57      6.53 o 
 -11  -3  10      128.62      149.84     10.51 o 
 -10  -3  10       35.89       37.84      5.92 o 
  -9  -3  10        7.44        4.69      3.77 o 
  -8  -3  10       49.29       48.04      5.71 o 
  -7  -3  10      116.74      108.64      7.96 o 
  -6  -3  10      778.16      746.14     24.21 o 
  -5  -3  10      198.00      199.26      9.59 o 
  -4  -3  10      116.78      129.65      7.34 o 
  -3  -3  10      147.04      142.31      7.24 o 
  -2  -3  10      589.73      555.38     18.69 o 
  -1  -3  10      638.67      581.67     18.59 o 
   0  -3  10       89.01       76.71      5.41 o 
   1  -3  10      449.83      421.86     14.80 o 
   2  -3  10       38.40       42.63      4.69 o 
   3  -3  10      144.76      156.89      8.16 o 
   4  -3  10       15.66       13.67      3.57 o 
   5  -3  10       66.26       70.38      6.12 o 
   6  -3  10        7.85       17.34      4.18 o 
 -12  -2  10      183.66      211.37     12.96 o 
 -11  -2  10       10.27        8.77      4.49 o 
 -10  -2  10      154.24      148.63      9.79 o 
  -9  -2  10       31.20       32.33      5.30 o 
  -8  -2  10       40.63       37.33      5.20 o 
  -7  -2  10      894.68      855.89     27.79 o 
  -6  -2  10      119.25      126.18      7.96 o 
  -5  -2  10       59.89       66.50      5.61 o 
  -4  -2  10       42.74       48.55      4.90 o 
  -3  -2  10       40.40       45.08      4.49 o 
  -2  -2  10      202.93      171.31      8.06 o 
  -1  -2  10        1.48       14.79      2.86 o 
   0  -2  10      244.01      238.35      9.80 o 
   1  -2  10      119.35      105.68      6.22 o 
   2  -2  10      133.66      138.53      7.45 o 
   3  -2  10      454.66      452.86     16.33 o 
   4  -2  10      125.38      128.93      7.65 o 
   5  -2  10       27.53       30.39      4.59 o 
   6  -2  10      110.82      107.10      7.65 o 
 -12  -1  10      129.00      145.15     10.71 o 
 -11  -1  10        3.65        5.10      3.88 o 
 -10  -1  10      201.77      213.52     11.73 o 
  -9  -1  10       77.03       76.91      7.14 o 
  -8  -1  10      209.94      195.37     10.51 o 
  -7  -1  10      671.97      649.97     22.16 o 
  -6  -1  10       49.20       44.57      5.00 o 
  -5  -1  10      658.84      643.70     21.14 o 
  -4  -1  10      127.57      114.66      6.94 o 
  -3  -1  10      353.29      331.71     12.45 o 
  -2  -1  10       73.43       78.34      5.41 o 
  -1  -1  10       52.35       60.69      4.79 o 
   0  -1  10      356.16      296.07     11.43 o 
   1  -1  10      208.62      212.32      9.18 o 
   2  -1  10      123.14      128.12      7.24 o 
   3  -1  10      184.66      188.12      9.18 o 
   4  -1  10      154.86      151.69      8.57 o 
   5  -1  10       37.48       34.88      4.59 o 
   6  -1  10       55.51       61.71      6.32 o 
 -12   0  10       55.25       58.14      7.45 o 
 -11   0  10       38.20       36.72      6.12 o 
 -10   0  10      192.07      212.70     11.73 o 
  -9   0  10      178.37      153.02      9.49 o 
  -8   0  10        0.02       -3.67      2.45 o 
  -7   0  10       23.00       23.97      4.08 o 
  -6   0  10        0.05       -1.22      2.35 o 
  -5   0  10        9.12        6.32      2.75 o 
  -4   0  10       58.72       62.59      3.33 o 
  -3   0  10        4.38       23.25      2.96 o 
  -2   0  10     1305.95     1188.89     24.08 o 
  -1   0  10        0.23       -1.63      1.68 o 
   0   0  10      337.79      396.79     14.08 o 
   1   0  10       15.38       16.83      3.06 o 
   2   0  10       77.45       68.85      5.20 o 
   3   0  10        2.18        6.53      3.26 o 
   5   0  10       74.48       82.92      6.73 o 
   6   0  10      103.06       92.31      7.34 o 
   7   0  10        9.13       14.18      4.59 o 
 -12   1  10      129.36      154.23     10.91 o 
 -11   1  10        3.97        6.32      4.08 o 
 -10   1  10      200.13      198.83     11.22 o 
  -9   1  10       79.12       94.45      7.45 o 
  -8   1  10      215.25      222.41     11.02 o 
  -7   1  10      672.84      649.57     21.96 o 
  -6   1  10       54.32       51.62      5.25 o 
  -5   1  10      660.08      648.39     14.30 o 
  -4   1  10      134.34      127.15      6.32 o 
  -3   1  10      346.16      337.84      8.83 o 
  -2   1  10       75.71       85.10      3.75 o 
  -1   1  10       52.56       59.86      3.24 o 
   0   1  10      356.64      301.98      8.00 o 
   1   1  10      208.96      194.00      6.19 o 
   2   1  10      117.67      125.08      4.79 o 
   3   1  10      184.24      197.71      9.39 o 
   4   1  10      153.75      146.08      8.47 o 
   5   1  10       37.86       39.47      5.10 o 
   6   1  10       57.60       54.87      6.12 o 
 -12   2  10      182.98      212.49     12.65 o 
 -11   2  10        9.85       12.54      4.39 o 
 -10   2  10      151.76      169.13     10.30 o 
  -9   2  10       31.16       36.41      5.20 o 
  -8   2  10       35.79       39.98      5.10 o 
  -7   2  10      901.77      862.52     18.46 o 
  -6   2  10      123.18      129.49      8.21 o 
  -5   2  10       57.76       65.23      3.35 o 
  -4   2  10       43.21       42.67      2.89 o 
  -3   2  10       41.56       40.54      2.74 o 
  -2   2  10      203.20      172.36      4.22 o 
  -1   2  10        1.35       16.32      2.86 o 
   0   2  10      246.59      244.46      6.99 o 
   1   2  10      124.00      104.76      4.35 o 
   2   2  10      136.57      136.88      5.13 o 
   3   2  10      448.76      475.64     11.60 o 
   4   2  10      124.81      126.72      4.19 o 
   5   2  10       26.16       31.77      3.19 o 
   6   2  10      107.32      100.55      5.19 o 
 -12   3  10       28.19       28.56      6.02 o 
 -11   3  10      129.15      147.80     10.20 o 
 -10   3  10       32.76       28.86      5.20 o 
  -9   3  10        7.71        2.65      3.16 o 
  -8   3  10       50.82       42.12      5.00 o 
  -7   3  10      118.84      126.02      4.78 o 
  -6   3  10      770.95      726.78     15.97 o 
  -5   3  10      199.07      197.18      6.10 o 
  -4   3  10      115.93      134.54      3.62 o 
  -3   3  10      151.67      148.88      3.91 o 
  -2   3  10      598.77      590.33     13.28 o 
  -1   3  10      639.95      567.30     12.99 o 
   0   3  10       88.14       83.87      3.82 o 
   1   3  10      438.36      421.96     10.42 o 
   2   3  10       37.51       49.33      4.90 o 
   3   3  10      138.75      148.80      5.58 o 
   4   3  10       15.43       16.32      2.09 o 
   5   3  10       69.06       68.29      4.95 o 
   6   3  10        7.00       10.30      2.73 o 
 -12   4  10      108.36      139.54     10.20 o 
 -11   4  10        9.52       12.54      4.59 o 
 -10   4  10       54.29       58.44      6.53 o 
  -9   4  10       41.05       35.70      5.20 o 
  -8   4  10      230.21      247.62     11.63 o 
  -7   4  10       14.28       12.83      2.08 o 
  -6   4  10       12.66       15.09      2.55 o 
  -5   4  10      458.12      438.62      8.43 o 
  -4   4  10      401.92      377.19      7.45 o 
  -3   4  10       34.00       37.55      2.17 o 
  -2   4  10      123.48      146.09      4.83 o 
  -1   4  10      394.83      404.50      9.92 o 
   0   4  10      225.17      217.24      6.56 o 
   1   4  10        4.73       12.36      3.67 o 
   2   4  10      143.15      156.62      5.61 o 
   3   4  10      197.63      199.42      6.47 o 
   4   4  10       98.61       90.56      4.55 o 
   5   4  10       18.66       25.39      4.69 o 
   6   4  10        7.05        5.29      2.61 o 
 -12   5  10       36.77       40.90      6.63 o 
 -11   5  10       92.49      107.91      8.67 o 
 -10   5  10       65.12       62.62      6.83 o 
  -9   5  10       44.69       62.52      6.53 o 
  -8   5  10      268.23      250.08     11.73 o 
  -7   5  10      644.20      625.30     11.31 o 
  -6   5  10       28.98       34.05      2.16 o 
  -5   5  10      612.18      577.54     10.72 o 
  -4   5  10      173.17      162.07      4.34 o 
  -3   5  10      577.49      535.74      9.99 o 
  -2   5  10      265.36      285.24      6.23 o 
  -1   5  10      316.48      304.09     14.03 o 
   0   5  10       20.12       17.11      2.19 o 
   1   5  10      497.43      466.48     12.86 o 
   2   5  10       33.85       52.74      3.59 o 
   3   5  10      106.47       97.15      5.76 o 
   4   5  10       22.20       28.34      5.66 o 
   5   5  10        0.40        2.96      3.47 o 
   6   5  10        0.73        5.81      4.08 o 
 -10   6  10       71.30       73.44      7.24 o 
  -9   6  10      122.74      129.84      5.92 o 
  -8   6  10       89.46       91.51      4.43 o 
  -7   6  10      330.52      292.58      7.45 o 
  -6   6  10      273.77      263.05      6.00 o 
  -5   6  10       58.08       55.69      2.69 o 
  -4   6  10      279.10      306.25      6.65 o 
  -3   6  10       40.01       38.64      5.29 o 
  -2   6  10       27.49       27.07      2.06 o 
  -1   6  10        3.30        6.05      1.51 o 
   0   6  10      126.91      125.32      4.94 o 
   1   6  10       43.89       50.73      4.59 o 
   2   6  10      229.27      206.37      6.84 o 
   3   6  10        6.11        9.97      2.41 o 
   4   6  10      147.76      155.96      6.07 o 
   5   6  10       53.84       55.59      6.12 o 
   6   6  10       23.07       23.97      4.90 o 
 -10   7  10       20.80       21.52      3.98 o 
  -9   7  10      105.67      112.17      5.34 o 
  -8   7  10       77.54       80.24      4.36 o 
  -7   7  10       14.29       12.87      1.79 o 
  -6   7  10      268.37      258.50      6.15 o 
  -5   7  10      189.98      184.95      7.48 o 
  -4   7  10       52.35       52.87      2.74 o 
  -3   7  10       14.24       17.88      2.77 o 
  -2   7  10      170.59      172.06      4.92 o 
  -1   7  10       41.55       46.40      2.70 o 
   0   7  10      111.35      110.98      4.87 o 
   1   7  10       44.24       46.60      3.46 o 
   2   7  10       31.85       35.19      3.24 o 
   3   7  10        9.75       12.64      2.80 o 
   4   7  10       30.48       30.60      3.19 o 
   5   7  10       44.62       46.51      5.81 o 
 -10   8  10       32.23       42.22      5.20 o 
  -9   8  10       50.85       54.16      5.41 o 
  -8   8  10       47.52       50.49      5.30 o 
  -7   8  10       59.41       75.24      3.37 o 
  -6   8  10      171.90      163.17      4.77 o 
  -5   8  10       39.43       43.06      3.36 o 
  -4   8  10      129.37      118.11      4.02 o 
  -3   8  10      143.02      149.83      5.88 o 
  -2   8  10      273.49      261.82      6.34 o 
  -1   8  10      120.37      139.15      7.87 o 
   0   8  10       87.13       92.47      4.61 o 
   1   8  10      209.86      206.29      7.00 o 
   2   8  10      132.34      132.49      5.59 o 
   3   8  10       52.96       58.95      8.77 o 
   4   8  10       74.64       69.01      4.36 o 
   5   8  10       26.83       29.88      5.10 o 
 -10   9  10       50.65       68.13      6.32 o 
  -9   9  10       82.11       83.13      6.63 o 
  -8   9  10      257.73      267.30     11.43 o 
  -7   9  10       49.61       54.07      3.67 o 
  -6   9  10      178.02      176.51      6.24 o 
  -5   9  10      473.88      450.09      9.35 o 
  -4   9  10       79.77       81.52      5.45 o 
  -3   9  10       35.60       34.94      3.33 o 
  -2   9  10      162.65      164.59      5.00 o 
  -1   9  10      179.49      194.34      5.52 o 
   0   9  10      180.27      192.57      5.61 o 
   1   9  10       60.14       62.78      4.26 o 
   2   9  10      224.55      218.93      7.65 o 
   3   9  10        7.70       10.02      2.74 o 
   4   9  10        7.80       11.78      2.81 o 
 -10  10  10       77.11       90.57      7.45 o 
  -9  10  10        7.97        8.16      3.67 o 
  -8  10  10      101.36       91.49      6.94 o 
  -7  10  10       41.10       41.87      3.50 o 
  -6  10  10        0.57        1.99      2.20 o 
  -5  10  10       30.98       37.14      6.17 o 
  -4  10  10      152.88      145.01      5.84 o 
  -3  10  10       69.37       72.10      4.02 o 
  -2  10  10       24.13       46.47      5.34 o 
  -1  10  10      390.24      379.19      8.54 o 
   0  10  10       95.01       97.11      4.45 o 
   1  10  10      121.97      128.53      5.84 o 
   2  10  10      161.25      162.46      6.60 o 
   3  10  10      141.22      158.72      6.52 o 
   4  10  10        1.85        1.66      2.49 o 
  -9  11  10       23.19       18.77      4.59 o 
  -8  11  10       36.58       30.80      4.90 o 
  -7  11  10        1.01        3.37      2.38 o 
  -6  11  10      387.36      391.60     10.75 o 
  -5  11  10       18.09       16.38      2.81 o 
  -4  11  10        4.31       10.68      6.58 o 
  -3  11  10       71.95       78.02      4.72 o 
  -2  11  10       17.71       17.36      2.43 o 
  -1  11  10        4.09       37.43      5.30 o 
   0  11  10      129.23      145.01      5.15 o 
   1  11  10      260.17      278.52      7.36 o 
   2  11  10       36.62       42.81      3.88 o 
   3  11  10       87.70       95.91      5.41 o 
  -8  12  10       13.80       15.20      4.39 o 
  -7  12  10       76.63       73.45      5.46 o 
  -6  12  10       64.60       60.10      4.33 o 
  -5  12  10       83.49       85.17      5.01 o 
  -4  12  10      193.28      195.58      7.36 o 
  -3  12  10      266.86      259.83     10.71 o 
  -2  12  10      335.40      327.79     10.10 o 
  -1  12  10      107.78      114.46      5.91 o 
   0  12  10       57.75       53.06      3.39 o 
   1  12  10       13.62       17.91      2.62 o 
   2  12  10       58.99       61.31      4.54 o 
  -7  13  10      137.32      136.97      6.48 o 
  -6  13  10       37.60       36.73      3.89 o 
  -5  13  10       50.69       54.87      5.86 o 
  -4  13  10        6.10        8.43      2.79 o 
  -3  13  10       38.28       45.05      4.21 o 
  -2  13  10       47.81       46.34      4.18 o 
  -1  13  10       12.64       11.90      3.13 o 
   0  13  10       31.11       28.95      3.82 o 
   1  13  10        0.92        4.58      2.99 o 
  -5  14  10       22.09       16.12      3.39 o 
  -4  14  10       21.27       24.16      3.60 o 
  -3  14  10       33.88       29.83      3.93 o 
  -2  14  10        2.09        2.63      2.88 o 
  -1  14  10       45.21       46.36      4.51 o 
  -8 -11  11       89.05       87.11      8.77 o 
  -9 -10  11       32.95       39.88      6.53 o 
  -8 -10  11       26.59       23.76      5.51 o 
  -7 -10  11       10.67       16.42      5.00 o 
  -6 -10  11        5.17        4.59      3.77 o 
 -10  -9  11       73.72       85.37      8.67 o 
  -9  -9  11       39.99       47.73      6.73 o 
  -8  -9  11      150.04      157.09     10.30 o 
  -7  -9  11      127.02      129.55      9.28 o 
  -6  -9  11      180.50      169.65     10.00 o 
  -5  -9  11       47.08       40.90      5.51 o 
  -4  -9  11       45.75       51.30      5.51 o 
 -10  -8  11       34.07       27.44      5.92 o 
  -9  -8  11       72.55       63.24      7.45 o 
  -8  -8  11       10.44        6.32      4.08 o 
  -7  -8  11       52.59       48.04      6.12 o 
  -6  -8  11       16.35       13.26      4.08 o 
  -5  -8  11      142.13      132.41      8.36 o 
  -4  -8  11       27.73       38.04      4.79 o 
  -3  -8  11       46.47       62.01      5.81 o 
  -2  -8  11       13.92       17.54      3.57 o 
 -11  -7  11       64.18       64.56      7.96 o 
 -10  -7  11       11.10       14.99      4.90 o 
  -9  -7  11      232.95      252.50     13.36 o 
  -8  -7  11        5.55        9.38      4.28 o 
  -7  -7  11       91.27      104.96      7.65 o 
  -6  -7  11       51.96       52.93      5.81 o 
  -5  -7  11      430.88      460.39     17.15 o 
  -4  -7  11       79.32       82.92      6.53 o 
  -3  -7  11       48.36       48.85      5.10 o 
  -2  -7  11      193.79      189.04      9.08 o 
  -1  -7  11      176.66      167.51      8.57 o 
   0  -7  11       69.30       58.55      5.20 o 
 -11  -6  11      112.51      135.05     10.20 o 
 -10  -6  11       53.98       54.26      7.04 o 
  -9  -6  11       56.44       61.50      6.94 o 
  -8  -6  11        6.12        3.37      3.67 o 
  -7  -6  11       12.33        8.67      3.77 o 
  -6  -6  11       86.78       83.23      6.94 o 
  -5  -6  11      116.20      114.86      7.65 o 
  -4  -6  11      202.06      196.49      9.69 o 
  -3  -6  11      157.15      164.55      8.57 o 
  -2  -6  11       94.43       91.29      6.22 o 
  -1  -6  11      186.44      185.88      8.98 o 
   0  -6  11       81.87       83.23      6.12 o 
   1  -6  11       25.57       29.88      3.98 o 
   2  -6  11       90.78       97.41      6.73 o 
 -11  -5  11       12.93        3.88      4.69 o 
 -10  -5  11       58.18       63.85      7.45 o 
  -9  -5  11       21.49       31.92      5.61 o 
  -8  -5  11      264.05      256.40     12.55 o 
  -7  -5  11      169.75      153.23      9.39 o 
  -6  -5  11       34.47       36.82      4.79 o 
  -5  -5  11       20.93       16.01      3.57 o 
  -4  -5  11       51.96       59.87      5.51 o 
  -3  -5  11       30.86       36.41      4.39 o 
  -2  -5  11       34.53       45.18      4.79 o 
  -1  -5  11       42.34       85.16      5.92 o 
   0  -5  11      293.40      291.83     11.73 o 
   1  -5  11      184.09      186.08      8.98 o 
   2  -5  11        9.27        9.59      3.16 o 
   3  -5  11       66.97       75.88      6.02 o 
 -11  -4  11      124.67      133.32      9.89 o 
 -10  -4  11       57.54       57.83      7.14 o 
  -9  -4  11       63.05       50.08      6.63 o 
  -8  -4  11        0.56        6.83      3.67 o 
  -7  -4  11      118.77      110.98      7.75 o 
  -6  -4  11        7.93        9.69      3.37 o 
  -5  -4  11       56.55       64.77      5.92 o 
  -4  -4  11       64.97       76.60      5.81 o 
  -3  -4  11       72.72       68.13      5.61 o 
  -2  -4  11      176.14      171.08      8.47 o 
  -1  -4  11       92.80       77.01      5.92 o 
   0  -4  11      515.19      518.36     17.86 o 
   1  -4  11       59.15       60.69      5.41 o 
   2  -4  11       23.03       21.01      3.77 o 
   3  -4  11       19.83       20.81      3.98 o 
   4  -4  11       63.26       71.19      6.22 o 
   5  -4  11       44.56       51.71      5.61 o 
 -12  -3  11       16.39       19.68      5.81 o 
 -11  -3  11        1.92        1.73      3.98 o 
 -10  -3  11      106.96      123.93      9.38 o 
  -9  -3  11       94.86      112.51      8.26 o 
  -8  -3  11       63.22       62.52      6.63 o 
  -7  -3  11      155.58      180.05     10.00 o 
  -6  -3  11     1002.76     1015.11     31.16 o 
  -5  -3  11      179.41      192.71      9.59 o 
  -4  -3  11      481.90      441.70     16.13 o 
  -3  -3  11       51.71       64.15      5.41 o 
  -2  -3  11      201.49      198.84      9.28 o 
  -1  -3  11      101.31      128.01      7.24 o 
   0  -3  11      312.71      288.37     11.63 o 
   1  -3  11      490.52      490.87     16.84 o 
   2  -3  11       70.18       68.24      5.92 o 
   3  -3  11       87.11       86.80      6.63 o 
   4  -3  11      156.84      148.42      8.47 o 
   5  -3  11       17.81       11.01      3.77 o 
 -12  -2  11       16.48       23.56      6.12 o 
 -11  -2  11       21.34       21.01      5.30 o 
 -10  -2  11        9.27       10.50      4.08 o 
  -9  -2  11       19.57       16.52      4.28 o 
  -8  -2  11      416.06      385.47     16.02 o 
  -7  -2  11      118.65      121.80      8.16 o 
  -6  -2  11      202.70      194.97     10.41 o 
  -5  -2  11     1242.24     1199.17     35.27 o 
  -4  -2  11      274.16      253.67     11.02 o 
  -3  -2  11       39.63       50.59      4.59 o 
  -2  -2  11      187.71      178.03      8.37 o 
  -1  -2  11       31.04       32.74      4.08 o 
   0  -2  11       63.32       67.83      5.51 o 
   1  -2  11      114.26      125.77      7.34 o 
   2  -2  11       35.62       49.47      5.30 o 
   3  -2  11      356.18      355.93     14.18 o 
   4  -2  11       83.93       92.10      6.94 o 
   5  -2  11       36.64       30.39      4.90 o 
   6  -2  11        8.99        8.87      4.28 o 
 -12  -1  11        9.20       12.44      5.30 o 
 -11  -1  11       32.26       43.55      6.43 o 
 -10  -1  11       36.98       39.88      6.12 o 
  -9  -1  11       36.49       35.39      5.41 o 
  -8  -1  11       27.70       22.03      4.49 o 
  -7  -1  11      429.56      402.03     16.33 o 
  -6  -1  11        1.23       -0.71      3.06 o 
  -5  -1  11      614.84      624.49     21.14 o 
  -3  -1  11       31.57       22.44      3.67 o 
  -2  -1  11      162.27      161.29      7.96 o 
  -1  -1  11      159.60      161.08      8.16 o 
   0  -1  11      157.70      150.78      7.96 o 
   1  -1  11       59.16       47.33      5.00 o 
   2  -1  11       20.55       21.32      3.98 o 
   3  -1  11        6.20       17.64      3.88 o 
   4  -1  11        3.06       11.73      3.77 o 
   5  -1  11       21.64       11.52      4.08 o 
   6  -1  11       17.67       19.89      4.79 o 
 -12   0  11        0.48       -3.77      3.98 o 
 -11   0  11       10.05       14.28      4.79 o 
 -10   0  11        1.14        1.73      3.67 o 
  -9   0  11       33.70       31.51      5.00 o 
  -8   0  11        6.74        4.49      2.96 o 
  -7   0  11       20.73       22.74      4.69 o 
  -6   0  11      185.24      173.64      9.49 o 
  -5   0  11      401.66      417.75     15.62 o 
  -4   0  11      120.81      119.25      6.94 o 
  -3   0  11      162.83      169.86      8.47 o 
  -2   0  11        5.10        3.37      2.55 o 
  -1   0  11       31.94       34.57      4.18 o 
   0   0  11      252.14      257.84     10.92 o 
   1   0  11        0.77        3.67      2.86 o 
   2   0  11      323.33      307.24     12.45 o 
   3   0  11        4.28        6.53      3.37 o 
   4   0  11       32.15       52.42      5.51 o 
   5   0  11       14.66       10.10      4.08 o 
   6   0  11       27.60       43.34      5.92 o 
 -12   1  11        8.39       10.40      4.69 o 
 -11   1  11       34.47       44.67      6.63 o 
 -10   1  11       37.58       34.47      5.71 o 
  -9   1  11       38.57       36.21      5.20 o 
  -8   1  11       29.96       28.66      4.69 o 
  -7   1  11      420.96      417.54     16.23 o 
  -6   1  11        0.81        1.64      1.84 o 
  -5   1  11      621.40      632.97     14.34 o 
  -4   1  11       10.46       10.79      2.02 o 
  -3   1  11       36.06       28.34      2.49 o 
  -2   1  11      157.81      141.21      5.19 o 
  -1   1  11      154.90      165.14      5.62 o 
   0   1  11      161.12      158.27      5.61 o 
   1   1  11       61.51       51.00      3.52 o 
   2   1  11       19.07       20.19      4.08 o 
   3   1  11        5.83       13.77      3.67 o 
   4   1  11        3.68        9.79      3.77 o 
   5   1  11       22.38       17.44      4.49 o 
   6   1  11       18.72       23.66      5.00 o 
 -12   2  11       17.49       24.68      6.02 o 
 -11   2  11       19.88       26.62      5.71 o 
 -10   2  11        8.79        4.69      3.88 o 
  -9   2  11       18.99       22.95      4.59 o 
  -8   2  11      418.12      386.37     14.90 o 
  -7   2  11      117.82      124.65      5.05 o 
  -6   2  11      209.89      207.81      6.56 o 
  -5   2  11     1253.12     1159.60     24.17 o 
  -4   2  11      264.54      262.47      7.50 o 
  -3   2  11       34.85       41.33      3.02 o 
  -2   2  11      191.52      170.03      5.73 o 
  -1   2  11       33.75       35.97      2.84 o 
   0   2  11       62.18       64.65      3.71 o 
   1   2  11      117.40      126.41      5.14 o 
   2   2  11       35.91       53.40      5.25 o 
   3   2  11      354.01      365.23      9.83 o 
   4   2  11       83.06       97.92      7.34 o 
   5   2  11       38.21       26.42      5.00 o 
   6   2  11        9.01       10.40      4.39 o 
 -12   3  11       17.06       24.58      6.02 o 
 -11   3  11        1.71       -0.20      3.77 o 
 -10   3  11      109.68      119.75      8.87 o 
  -9   3  11       95.19       99.55      7.65 o 
  -8   3  11       57.13       61.73      3.68 o 
  -7   3  11      155.97      165.74      5.83 o 
  -6   3  11      984.53      975.72     20.86 o 
  -5   3  11      182.52      201.46     13.98 o 
  -4   3  11      501.23      457.39     11.07 o 
  -3   3  11       51.57       61.51      3.51 o 
  -2   3  11      213.64      217.93      6.63 o 
  -1   3  11      107.35      125.53      4.83 o 
   0   3  11      302.75      284.03      8.11 o 
   1   3  11      477.67      473.82     11.79 o 
   2   3  11       67.80       76.47      4.07 o 
   3   3  11       89.31       97.34      4.67 o 
   4   3  11      157.26      148.95      5.93 o 
   5   3  11       17.68       17.44      4.39 o 
 -12   4  11       29.29       39.16      6.63 o 
 -11   4  11      123.34      125.16      9.79 o 
 -10   4  11       56.62       47.43      6.32 o 
  -9   4  11       63.93       74.35      6.53 o 
  -8   4  11        0.58        6.01      2.09 o 
  -7   4  11      118.25      109.51      4.58 o 
  -6   4  11        7.39        6.38      1.94 o 
  -5   4  11       57.98       57.23      5.41 o 
  -4   4  11       66.73       80.19      3.98 o 
  -3   4  11       72.72       68.09      3.73 o 
  -2   4  11      177.11      181.52      6.62 o 
  -1   4  11       89.74       88.57      6.94 o 
   0   4  11      519.62      540.44     21.64 o 
   1   4  11       63.29       64.12      4.18 o 
   2   4  11       23.04       19.00      3.01 o 
   3   4  11       18.88       22.36      3.26 o 
   4   4  11       61.58       70.90      4.24 o 
   5   4  11       41.40       47.02      5.71 o 
 -11   5  11       12.61       10.71      4.79 o 
 -10   5  11       59.33       62.11      6.83 o 
  -9   5  11       21.56       19.58      4.59 o 
  -8   5  11      261.82      243.68      7.42 o 
  -7   5  11      168.38      149.26      5.59 o 
  -6   5  11       34.07       37.21      3.02 o 
  -5   5  11       22.36       23.14      2.44 o 
  -4   5  11       54.32       56.72      2.74 o 
  -3   5  11       31.29       33.02      4.59 o 
  -2   5  11       33.27       40.30      5.51 o 
  -1   5  11       40.24       62.42      5.20 o 
   0   5  11      298.96      286.54      8.25 o 
   1   5  11      184.34      186.35      6.38 o 
   2   5  11        9.65        4.72      5.35 o 
   3   5  11       66.43       67.94      4.09 o 
   4   5  11       30.25       31.31      3.19 o 
   5   5  11       11.57       15.40      4.49 o 
 -11   6  11      113.48      150.14     10.40 o 
 -10   6  11       53.11       55.48      6.53 o 
  -9   6  11       56.76       70.48      6.94 o 
  -8   6  11        5.71       -0.40      1.79 o 
  -7   6  11       11.09       11.88      2.50 o 
  -6   6  11       88.08       83.02      6.88 o 
  -5   6  11      122.24      116.51      3.84 o 
  -4   6  11      206.18      202.02      5.23 o 
  -3   6  11      159.57      170.89      4.70 o 
  -2   6  11       90.01       89.20      3.47 o 
  -1   6  11      184.95      196.35      5.22 o 
   0   6  11       85.83       81.97      5.41 o 
   1   6  11       26.56       28.64      6.99 o 
   2   6  11       89.14       99.57      4.90 o 
   3   6  11       48.46       47.98      3.80 o 
   4   6  11       43.45       41.64      3.62 o 
   5   6  11       16.17       20.09      4.49 o 
  -9   7  11      232.27      244.64     12.34 o 
  -8   7  11        4.81        8.27      2.23 o 
  -7   7  11       90.24       95.13      4.19 o 
  -6   7  11       50.85       44.22      2.87 o 
  -5   7  11      435.72      445.80      9.10 o 
  -4   7  11       77.35       84.82      3.47 o 
  -3   7  11       44.71       41.61      2.62 o 
  -2   7  11      198.48      184.36      5.18 o 
  -1   7  11      174.93      183.28      5.18 o 
   0   7  11       68.66       54.36      6.07 o 
   1   7  11        4.83        5.86      2.24 o 
   2   7  11      139.73      137.14      5.70 o 
   3   7  11       12.70       11.29      2.74 o 
   4   7  11        7.14        8.51      2.55 o 
  -8   8  11       11.20        8.93      2.27 o 
  -7   8  11       52.46       54.56      3.04 o 
  -6   8  11       16.01       14.36      2.71 o 
  -5   8  11      144.26      127.76      4.31 o 
  -4   8  11       27.74       32.40      2.97 o 
  -3   8  11       47.69       56.69      3.44 o 
  -2   8  11       14.00       13.44      2.00 o 
  -1   8  11        6.18       13.78      2.56 o 
   0   8  11       15.90        6.84      4.69 o 
   1   8  11        2.77        0.51      2.24 o 
   2   8  11        2.43        2.86      3.21 o 
   3   8  11       20.21       17.51      3.02 o 
   4   8  11        9.02        6.85      2.70 o 
  -9   9  11       41.19       42.63      5.10 o 
  -8   9  11      145.80      148.71      5.84 o 
  -7   9  11      126.01      141.58      5.59 o 
  -6   9  11      175.84      177.32      5.28 o 
  -5   9  11       50.65       48.56      3.00 o 
  -4   9  11       45.10       51.49      3.10 o 
  -3   9  11      151.56      166.22      7.32 o 
  -2   9  11       70.11       74.02      5.86 o 
  -1   9  11        8.88        8.51      3.30 o 
   0   9  11       25.44       31.07      2.77 o 
   1   9  11       10.89       11.79      5.81 o 
   2   9  11        8.46       13.79      3.16 o 
   3   9  11       66.59       66.88      5.61 o 
  -9  10  11       33.43       28.96      4.79 o 
  -8  10  11       27.11       21.96      3.37 o 
  -7  10  11       11.69       14.70      2.70 o 
  -6  10  11        4.80       -0.89      2.30 o 
  -5  10  11       18.41       16.97      2.81 o 
  -4  10  11       44.11       41.84      2.92 o 
  -3  10  11        6.88        8.16      3.05 o 
  -2  10  11      176.46      220.31      6.24 o 
  -1  10  11      131.74      148.86      5.12 o 
   0  10  11        2.91        3.06      2.08 o 
   1  10  11      200.80      204.91      7.54 o 
   2  10  11       40.69       42.83      3.89 o 
   3  10  11      114.85      110.80      5.72 o 
  -8  11  11       89.12       97.61      7.34 o 
  -7  11  11      101.33      104.95      5.26 o 
  -6  11  11      132.50      149.37      6.20 o 
  -5  11  11       99.08       95.21     10.61 o 
  -4  11  11       33.71       38.44      3.75 o 
  -3  11  11       17.37       14.60      2.99 o 
  -2  11  11      282.42      291.75      7.50 o 
  -1  11  11      223.23      246.00      6.85 o 
   0  11  11      105.41      119.89      4.77 o 
   1  11  11      150.70      160.89      5.63 o 
   2  11  11       93.41       99.28     10.76 o 
  -7  12  11       17.80       12.35      2.99 o 
  -6  12  11       34.48       34.62      3.71 o 
  -5  12  11       24.52       13.41      2.96 o 
  -4  12  11       31.43       33.79      6.63 o 
  -3  12  11       22.70       27.03      3.64 o 
  -2  12  11      272.49      293.13      9.59 o 
  -1  12  11       70.17       68.36      4.90 o 
   0  12  11       38.63       36.89      3.20 o 
   1  12  11       41.39       40.37      3.31 o 
  -6  13  11       42.39       39.57      4.03 o 
  -5  13  11       31.80       32.56      3.81 o 
  -4  13  11        4.71        3.44      2.70 o 
  -3  13  11      140.35      124.20      6.27 o 
  -2  13  11      103.57      112.75      7.60 o 
  -1  13  11       43.99       50.17      6.58 o 
  -8 -10  12        2.36        0.82      4.49 o 
  -7 -10  12       41.25       45.49      6.32 o 
  -6 -10  12        7.98        4.18      4.08 o 
  -9  -9  12       27.00       31.51      6.22 o 
  -8  -9  12       46.72       50.18      6.73 o 
  -7  -9  12       15.01       12.03      4.49 o 
  -6  -9  12      172.55      150.98      9.69 o 
  -5  -9  12      135.10      128.12      8.98 o 
  -4  -9  12       28.12       18.26      4.59 o 
 -10  -8  12       25.48       16.83      5.71 o 
  -9  -8  12       12.23       16.32      5.20 o 
  -8  -8  12        8.39        6.12      4.39 o 
  -7  -8  12       23.77       19.79      4.90 o 
  -6  -8  12        5.68        4.79      3.88 o 
  -5  -8  12       13.76       11.63      3.98 o 
  -4  -8  12       64.02       75.07      6.53 o 
  -3  -8  12       67.27       75.07      6.32 o 
  -2  -8  12       35.86       46.41      5.10 o 
 -10  -7  12       53.12       39.78      6.73 o 
  -9  -7  12      105.01      103.02      8.87 o 
  -8  -7  12       25.11       29.27      5.71 o 
  -7  -7  12      233.41      232.51     12.24 o 
  -6  -7  12      135.66      129.75      8.77 o 
  -5  -7  12        1.88        1.43      2.96 o 
  -4  -7  12      189.89      176.49      9.59 o 
  -3  -7  12       15.38       16.73      3.77 o 
  -2  -7  12       34.18       40.08      4.79 o 
  -1  -7  12       16.91       13.56      3.57 o 
 -11  -6  12       35.21       34.17      6.73 o 
 -10  -6  12       25.91       24.78      5.92 o 
  -9  -6  12        3.73        7.44      4.59 o 
  -8  -6  12       45.98       39.27      5.81 o 
  -7  -6  12       27.53       36.72      5.41 o 
  -6  -6  12       10.02       11.12      3.77 o 
  -5  -6  12       29.61       34.47      4.90 o 
  -4  -6  12       14.12       14.07      3.77 o 
  -3  -6  12       23.96       22.03      4.08 o 
  -2  -6  12       15.10       20.81      3.77 o 
  -1  -6  12        9.00       12.24      3.57 o 
   0  -6  12        0.59        1.53      2.65 o 
   1  -6  12       12.73       16.32      3.67 o 
 -11  -5  12       37.41       40.90      6.94 o 
 -10  -5  12       12.40       17.54      5.30 o 
  -9  -5  12      252.38      248.43     13.37 o 
  -8  -5  12       59.48       56.71      6.63 o 
  -7  -5  12       71.43       63.85      6.73 o 
  -6  -5  12       98.74       88.54      7.24 o 
  -5  -5  12      217.00      222.61     10.92 o 
  -4  -5  12      123.52      120.67      7.75 o 
  -3  -5  12      108.24      112.71      7.34 o 
  -2  -5  12      318.17      297.96     12.65 o 
  -1  -5  12      256.43      228.24     10.41 o 
   0  -5  12       71.97       75.48      6.12 o 
   1  -5  12       19.31       18.56      3.77 o 
   2  -5  12        6.94        4.59      3.37 o 
   3  -5  12       56.41       66.30      6.22 o 
 -11  -4  12        0.34        1.02      4.28 o 
 -10  -4  12       17.39        7.95      4.49 o 
  -9  -4  12       17.07       10.20      4.39 o 
  -8  -4  12       43.68       37.63      5.41 o 
  -7  -4  12        8.95        6.32      3.47 o 
  -6  -4  12        3.30        1.63      3.26 o 
  -5  -4  12      134.39      123.02      7.85 o 
  -4  -4  12        8.92        7.14      3.16 o 
  -3  -4  12      209.95      204.86      9.90 o 
  -2  -4  12      155.94      159.14      8.47 o 
  -1  -4  12       22.71       27.33      4.08 o 
   0  -4  12        3.30        2.14      2.86 o 
   1  -4  12        8.24       17.03      3.77 o 
   2  -4  12       59.64       68.03      6.02 o 
   3  -4  12       69.23       78.23      6.43 o 
   4  -4  12       73.90       82.92      7.04 o 
 -11  -3  12        3.16        0.82      4.08 o 
 -10  -3  12       90.26       96.59      8.47 o 
  -9  -3  12       62.87       59.87      6.63 o 
  -8  -3  12       46.59       42.22      5.71 o 
  -7  -3  12        5.68       -1.63      2.75 o 
  -6  -3  12       44.37       38.35      5.10 o 
  -4  -3  12      351.13      326.56     13.37 o 
  -3  -3  12       55.87       50.69      5.30 o 
  -2  -3  12      109.33       98.43      6.63 o 
  -1  -3  12       87.48      109.75      6.83 o 
   0  -3  12      178.19      175.47      9.08 o 
   1  -3  12       65.55       58.85      5.61 o 
   2  -3  12       30.32       34.17      4.59 o 
   3  -3  12      157.40      151.18      8.87 o 
   4  -3  12       23.05       23.56      4.69 o 
 -12  -2  12       39.48       47.63      7.14 o 
 -11  -2  12       44.65       43.75      6.83 o 
 -10  -2  12      138.92      152.50     10.40 o 
  -9  -2  12       50.51       56.40      6.43 o 
  -8  -2  12       69.16       59.46      6.22 o 
  -7  -2  12       15.50       13.97      4.28 o 
  -6  -2  12       95.15       91.70      7.55 o 
  -5  -2  12      583.01      568.55     19.91 o 
  -3  -2  12      276.24      258.46     11.22 o 
  -2  -2  12       83.18       81.60      6.22 o 
  -1  -2  12      180.38      197.50      9.49 o 
   0  -2  12      253.58      271.19     11.73 o 
   1  -2  12       39.69       36.41      4.59 o 
   2  -2  12      101.46       90.98      7.04 o 
   3  -2  12       49.41       55.38      6.02 o 
   4  -2  12       95.87      103.94      7.34 o 
   5  -2  12       46.34       44.06      5.71 o 
 -12  -1  12       10.21        7.95      4.79 o 
 -11  -1  12       93.47       93.23      8.67 o 
 -10  -1  12       55.65       52.32      6.63 o 
  -9  -1  12       12.39        3.37      3.26 o 
  -8  -1  12      109.92       97.21      7.45 o 
  -7  -1  12      166.27      151.18      9.28 o 
  -6  -1  12      473.82      461.97     17.35 o 
  -5  -1  12     2064.66     1989.05     55.48 o 
  -4  -1  12      657.55      591.82     20.01 o 
  -3  -1  12      169.75      187.10      9.39 o 
  -2  -1  12      179.05      177.41      8.98 o 
  -1  -1  12        1.65        3.16      2.75 o 
   0  -1  12      269.49      266.30     11.53 o 
   1  -1  12       12.42       13.56      3.67 o 
   2  -1  12       37.93       42.43      5.10 o 
   3  -1  12        1.81        3.98      3.57 o 
   4  -1  12        5.09        9.89      3.98 o 
   5  -1  12        3.20        4.49      3.77 o 
 -12   0  12       10.25       11.63      5.30 o 
 -11   0  12       22.48       22.85      5.71 o 
 -10   0  12      177.34      172.71     10.71 o 
  -9   0  12        6.08        5.71      3.67 o 
  -8   0  12       31.53       27.23      4.69 o 
  -7   0  12      484.67      450.33     17.45 o 
  -6   0  12     2213.36     2015.55     57.34 o 
  -5   0  12      738.06      681.26     22.88 o 
  -3   0  12       83.05       82.31      6.12 o 
  -2   0  12       81.01      102.10      6.94 o 
  -1   0  12       29.92       29.17      4.28 o 
   0   0  12       95.67       93.64      6.43 o 
   1   0  12       17.76       15.30      3.77 o 
   2   0  12       71.51       78.74      6.22 o 
   3   0  12      190.85      180.67      9.59 o 
   4   0  12       10.02       10.81      3.88 o 
   5   0  12        0.01        0.71      3.26 o 
 -12   1  12       10.74        8.36      4.90 o 
 -11   1  12       93.44       96.90      8.47 o 
 -10   1  12       57.45       60.48      6.63 o 
  -9   1  12       14.88       16.83      4.18 o 
  -8   1  12      111.27       96.90      7.65 o 
  -7   1  12      163.67      174.14      9.79 o 
  -6   1  12      467.34      446.45     17.25 o 
  -5   1  12     2055.99     1937.21     43.25 o 
  -4   1  12      670.37      577.84     26.40 o 
  -3   1  12      173.53      181.35      6.10 o 
  -2   1  12      184.11      186.74      6.30 o 
  -1   1  12        1.32        1.55      3.52 o 
   0   1  12      268.77      263.74      7.86 o 
   1   1  12       13.02       19.17      4.08 o 
   2   1  12       38.66       36.92      5.10 o 
   3   1  12        1.65        3.06      3.37 o 
   4   1  12        5.64        9.99      3.98 o 
   5   1  12        3.37       10.81      4.39 o 
 -12   2  12       38.46       46.81      7.24 o 
 -11   2  12       44.64       46.61      6.83 o 
 -10   2  12      137.81      159.64     10.40 o 
  -9   2  12       48.68       48.75      5.92 o 
  -8   2  12       65.84       57.53      6.22 o 
  -7   2  12       15.12       14.86      2.40 o 
  -6   2  12       94.62      100.63      8.67 o 
  -5   2  12      580.38      556.97     20.62 o 
  -4   2  12       30.56       41.41      4.59 o 
  -3   2  12      278.08      268.95      7.82 o 
  -2   2  12       80.25       73.08      4.06 o 
  -1   2  12      177.85      181.98      7.04 o 
   0   2  12      259.49      269.08      8.10 o 
   1   2  12       39.15       33.55      3.13 o 
   2   2  12      103.95      114.41      5.11 o 
   3   2  12       48.99       55.69      6.02 o 
   4   2  12       96.08       91.19      7.45 o 
   5   2  12       43.21       35.08      5.41 o 
 -11   3  12        3.16        6.63      4.39 o 
 -10   3  12       90.22       92.10      8.16 o 
  -9   3  12       62.98       61.30      6.63 o 
  -8   3  12       48.27       51.39      3.48 o 
  -7   3  12        6.23        2.32      1.88 o 
  -6   3  12       43.63       37.78      3.15 o 
  -5   3  12       26.13       25.70      4.08 o 
  -4   3  12      346.20      311.10      8.78 o 
  -3   3  12       53.44       50.88      3.50 o 
  -2   3  12      106.86      108.82      4.78 o 
  -1   3  12       90.63      107.32      4.76 o 
   0   3  12      176.76      176.91      6.33 o 
   1   3  12       64.86       65.16      4.07 o 
   2   3  12       30.22       35.12      3.33 o 
   3   3  12      153.59      158.42      7.24 o 
   4   3  12       24.03       19.68      4.49 o 
 -11   4  12        0.38       -5.05      3.37 o 
 -10   4  12       17.44       13.67      4.59 o 
  -9   4  12       16.64       17.34      4.49 o 
  -8   4  12       42.52       37.94      8.21 o 
  -7   4  12        8.78        5.64      2.08 o 
  -6   4  12        2.82        0.63      1.84 o 
  -5   4  12      129.34      128.16      5.13 o 
  -4   4  12       10.13       17.46      4.49 o 
  -3   4  12      212.95      206.47      6.70 o 
  -2   4  12      159.34      174.62      6.08 o 
  -1   4  12       23.39       29.64      2.85 o 
   0   4  12        2.50        5.50      2.05 o 
   1   4  12        8.70       15.58      2.75 o 
   2   4  12       60.97       72.57      4.25 o 
   3   4  12       68.11       60.64      4.23 o 
   4   4  12       73.99       74.22      4.69 o 
 -11   5  12       35.81       36.41      6.53 o 
 -10   5  12       12.81       13.67      4.59 o 
  -9   5  12      250.96      262.81     12.96 o 
  -8   5  12       55.29       48.54      6.43 o 
  -7   5  12       78.34       79.19      4.19 o 
  -6   5  12      103.66       95.35      4.57 o 
  -5   5  12      219.94      227.62     10.25 o 
  -4   5  12      117.74      123.04      5.12 o 
  -3   5  12      108.40      113.36      6.17 o 
  -2   5  12      315.54      320.13      8.94 o 
  -1   5  12      248.79      221.76      7.16 o 
   0   5  12       72.47       74.40      4.31 o 
   1   5  12       19.47       19.28      2.69 o 
   2   5  12        6.55        7.76      2.42 o 
   3   5  12       55.40       51.72      3.98 o 
   4   5  12       22.08       18.91      3.05 o 
 -11   6  12       35.75       40.80      6.63 o 
 -10   6  12       25.98       31.21      5.51 o 
  -9   6  12        3.44        3.26      3.77 o 
  -8   6  12       45.13       43.74      3.98 o 
  -7   6  12       27.13       34.69      5.10 o 
  -6   6  12       10.40        9.63      2.29 o 
  -5   6  12       30.94       34.57      3.13 o 
  -4   6  12       13.45       11.84      2.50 o 
  -3   6  12       24.20       26.52      2.90 o 
  -2   6  12       15.17       27.54      3.98 o 
  -1   6  12        8.64        8.48      1.82 o 
   0   6  12        0.55        1.96      2.02 o 
   1   6  12       12.63       12.54      2.59 o 
   2   6  12       26.67       27.97      3.22 o 
   3   6  12        9.54       10.45      2.56 o 
   4   6  12       11.11        8.05      2.87 o 
  -9   7  12      105.72       97.51      7.96 o 
  -8   7  12       25.20       27.62      3.37 o 
  -7   7  12      232.35      239.60      7.67 o 
  -6   7  12      134.43      135.92      5.60 o 
  -5   7  12        2.21       -1.96      2.29 o 
  -4   7  12      192.19      170.61      6.30 o 
  -3   7  12       15.15       18.54      2.07 o 
  -2   7  12       33.50       41.64      2.74 o 
  -1   7  12       17.19       15.97      2.14 o 
   0   7  12       57.40       66.25      4.24 o 
   1   7  12        4.17        1.05      5.66 o 
   2   7  12        8.78       11.91      3.82 o 
   3   7  12        8.76        3.65      4.49 o 
  -8   8  12        8.05        4.90      6.37 o 
  -7   8  12       23.36       26.95      3.01 o 
  -6   8  12        6.80        0.76      2.15 o 
  -5   8  12       13.91       12.99      2.55 o 
  -4   8  12       67.84       65.87      3.54 o 
  -3   8  12       68.98       72.42      4.04 o 
  -2   8  12       34.23       33.73      3.07 o 
  -1   8  12       47.03       48.30      3.07 o 
   0   8  12        3.03        4.85      2.45 o 
   1   8  12       69.88       63.75      4.33 o 
   2   8  12       52.13       43.28      3.88 o 
   3   8  12       32.18       28.67      3.93 o 
  -8   9  12       47.68       54.57      5.41 o 
  -7   9  12       14.61       11.22      3.47 o 
  -6   9  12      170.95      152.08      9.54 o 
  -5   9  12      134.96      140.64      4.85 o 
  -4   9  12       31.15       29.89      3.36 o 
  -3   9  12      176.60      192.98      5.69 o 
  -2   9  12        3.98       11.68      2.78 o 
  -1   9  12       12.72        9.40      2.18 o 
   0   9  12      162.93      171.94      5.52 o 
   1   9  12       65.00       71.83      5.00 o 
   2   9  12       49.25       49.61      4.11 o 
  -8  10  12        2.28        1.12      3.37 o 
  -7  10  12       40.68       34.29      3.46 o 
  -6  10  12        7.66        4.49      2.52 o 
  -5  10  12        3.33        1.93      2.38 o 
  -4  10  12        8.07        8.92      2.21 o 
  -3  10  12      175.57      161.95      5.38 o 
  -2  10  12        4.61       11.50      2.31 o 
  -1  10  12       84.43      103.03      4.46 o 
   0  10  12      142.40      166.86      5.63 o 
   1  10  12       35.51       40.59      3.97 o 
  -7  11  12        4.35        4.33      3.82 o 
  -6  11  12       33.96       34.30      3.57 o 
  -5  11  12        0.57       -2.95      5.66 o 
  -4  11  12      121.85      127.63      6.09 o 
  -3  11  12      121.99      127.33      6.09 o 
  -2  11  12       25.90       31.33      3.00 o 
  -1  11  12       64.89       80.65      4.17 o 
   0  11  12       81.83       90.01      4.49 o 
  -6  12  12        9.01        5.09      2.63 o 
  -5  12  12       11.67       10.07      2.95 o 
  -4  12  12        7.96        8.02      7.04 o 
  -3  12  12       50.84       51.92      4.54 o 
  -2  12  12       20.90       21.95      3.64 o 
  -1  12  12       56.71       52.84      4.61 o 
  -7 -10  13       19.53       19.28      5.51 o 
  -8  -9  13       93.90       92.00      8.67 o 
  -7  -9  13        3.85        7.75      4.28 o 
  -6  -9  13       58.66       59.56      6.73 o 
  -5  -9  13      138.80      144.34      9.69 o 
  -9  -8  13        2.70       -0.82      4.18 o 
  -8  -8  13       28.49       36.82      6.12 o 
  -7  -8  13       13.82        8.57      4.08 o 
  -6  -8  13        7.06        5.41      3.98 o 
  -5  -8  13       32.66       30.29      5.20 o 
  -4  -8  13       91.61       90.06      7.55 o 
  -3  -8  13       84.52       90.47      7.34 o 
 -10  -7  13       55.70       56.61      7.75 o 
  -9  -7  13       89.17       83.43      8.16 o 
  -8  -7  13       28.59       34.37      5.81 o 
  -7  -7  13      196.39      177.00     11.02 o 
  -6  -7  13       41.48       47.22      5.92 o 
  -5  -7  13       48.16       52.73      6.02 o 
  -4  -7  13       77.18       83.94      6.94 o 
  -3  -7  13       25.53       34.06      4.90 o 
  -2  -7  13       70.61       74.86      6.43 o 
  -1  -7  13        1.35        3.06      3.16 o 
 -10  -6  13       15.49       22.13      5.61 o 
  -9  -6  13       50.89       39.57      6.22 o 
  -8  -6  13        6.18       -1.84      3.67 o 
  -7  -6  13       30.87       22.23      5.00 o 
  -6  -6  13      108.89       97.11      7.85 o 
  -5  -6  13       13.84       16.93      4.18 o 
  -4  -6  13      113.92      113.73      7.85 o 
  -3  -6  13       93.70       84.35      6.83 o 
  -2  -6  13       91.89       91.39      6.94 o 
  -1  -6  13       13.07       11.93      3.57 o 
   0  -6  13        0.25        4.79      3.16 o 
   1  -6  13       59.40       55.18      6.02 o 
 -10  -5  13       32.96       33.45      6.53 o 
  -9  -5  13       26.70       17.34      5.00 o 
  -8  -5  13      100.67      104.04      8.57 o 
  -7  -5  13       13.02       14.48      4.49 o 
  -6  -5  13       58.09       52.63      6.12 o 
  -5  -5  13       28.38       22.44      4.49 o 
  -4  -5  13       60.19       66.91      6.32 o 
  -3  -5  13       40.86       39.88      4.90 o 
  -2  -5  13       18.59       19.07      4.08 o 
  -1  -5  13       19.19       22.44      4.28 o 
   0  -5  13       40.41       48.24      5.41 o 
   1  -5  13       16.88       21.21      4.39 o 
   2  -5  13       53.76       46.30      5.51 o 
 -11  -4  13        9.21        5.81      5.10 o 
 -10  -4  13       78.91       80.58      8.36 o 
  -9  -4  13       12.76       17.03      5.10 o 
  -8  -4  13       15.96       14.79      4.59 o 
  -7  -4  13       39.63       34.17      5.30 o 
  -6  -4  13      110.35       85.27      7.45 o 
  -5  -4  13       33.05       36.92      5.00 o 
  -4  -4  13       61.96       73.54      6.53 o 
  -2  -4  13        3.11        0.92      2.86 o 
  -1  -4  13      123.94      118.22      7.65 o 
   0  -4  13       29.86       40.29      5.00 o 
   1  -4  13       25.69       31.11      4.59 o 
   2  -4  13      104.73      107.30      7.75 o 
   3  -4  13       56.38       56.91      6.22 o 
 -11  -3  13       16.71       21.62      5.71 o 
 -10  -3  13       34.23       36.72      6.32 o 
  -9  -3  13       17.69       17.64      5.00 o 
  -8  -3  13      120.20      126.99      8.77 o 
  -7  -3  13       55.08       48.24      5.81 o 
  -6  -3  13      213.82      193.33     10.41 o 
  -5  -3  13      309.34      292.24     12.96 o 
  -4  -3  13      247.72      233.34     11.22 o 
  -3  -3  13      167.55      160.47      8.88 o 
  -2  -3  13        9.03       11.42      3.67 o 
  -1  -3  13        2.59       -0.71      3.06 o 
   0  -3  13       19.76       12.14      3.77 o 
   1  -3  13       40.61       34.37      4.90 o 
   2  -3  13       24.34       22.74      4.49 o 
   3  -3  13       45.23       49.06      5.71 o 
 -11  -2  13       97.28      126.78     10.20 o 
 -10  -2  13        5.67        8.36      4.59 o 
  -9  -2  13        5.83        6.63      4.28 o 
  -8  -2  13       10.77        6.43      3.98 o 
  -7  -2  13       22.80       23.15      4.79 o 
  -6  -2  13      104.31      112.81      8.26 o 
  -5  -2  13      165.75      160.36      9.39 o 
  -3  -2  13      241.16      261.90     11.94 o 
  -2  -2  13      272.92      234.67     11.02 o 
  -1  -2  13        8.67        5.61      3.47 o 
   0  -2  13       36.44       40.59      5.00 o 
   1  -2  13       88.31       83.94      6.83 o 
   2  -2  13       23.43       19.99      4.39 o 
   3  -2  13        5.97        8.87      3.98 o 
   4  -2  13       19.54       16.73      4.59 o 
 -11  -1  13       63.95       72.01      8.16 o 
 -10  -1  13       16.10       11.63      4.59 o 
  -9  -1  13      129.82      114.55      8.87 o 
  -8  -1  13        2.22        0.00      3.47 o 
  -7  -1  13       52.05       37.74      5.51 o 
  -6  -1  13       31.78       35.90      5.10 o 
  -5  -1  13      194.79      197.00     10.71 o 
  -4  -1  13       38.91       33.25      4.69 o 
  -3  -1  13      157.43      156.18      8.98 o 
  -2  -1  13       63.72       59.46      6.02 o 
  -1  -1  13       76.22       66.50      6.22 o 
   0  -1  13        8.20        3.98      3.37 o 
   1  -1  13        1.29        2.96      3.37 o 
   2  -1  13       14.93       19.68      4.49 o 
   3  -1  13       35.91       37.84      5.20 o 
   4  -1  13       24.60       17.44      4.69 o 
 -11   0  13       19.68       15.40      5.20 o 
 -10   0  13       11.51       14.99      4.69 o 
  -9   0  13       22.55       20.50      4.79 o 
  -8   0  13       37.75       49.06      5.81 o 
  -7   0  13       72.25       74.87      6.94 o 
  -6   0  13        6.99        3.16      3.26 o 
  -5   0  13       85.05       88.74      7.24 o 
  -4   0  13      550.14      498.46     18.37 o 
  -3   0  13       94.95       95.27      7.14 o 
  -2   0  13       55.72       82.92      6.43 o 
  -1   0  13       65.12       65.89      5.81 o 
   0   0  13        9.79        9.28      3.57 o 
   1   0  13        0.28        3.47      3.37 o 
   2   0  13      135.03      149.13      8.98 o 
   3   0  13       51.84       54.57      6.22 o 
   4   0  13       16.88       19.17      4.79 o 
 -11   1  13       63.84       76.09      7.75 o 
 -10   1  13       15.61        4.08      3.98 o 
  -9   1  13      128.04      108.94      8.47 o 
  -8   1  13        2.39        0.41      3.26 o 
  -7   1  13       52.83       51.91      5.81 o 
  -6   1  13       33.21       39.67      5.20 o 
  -5   1  13      198.22      212.10     10.71 o 
  -4   1  13       37.00       45.32      7.04 o 
  -3   1  13      153.60      156.99      6.00 o 
  -2   1  13       66.06       59.82      4.54 o 
  -1   1  13       79.13       68.85      5.92 o 
   0   1  13        8.01        2.24      3.26 o 
   1   1  13        1.37       -0.10      2.96 o 
   2   1  13       15.53       18.97      4.49 o 
   3   1  13       36.42       38.65      5.51 o 
   4   1  13       24.29       26.11      5.10 o 
 -11   2  13       98.77      106.69      9.28 o 
 -10   2  13        5.93       10.30      4.18 o 
  -9   2  13        5.49        0.00      3.47 o 
  -8   2  13       11.55        9.38      3.88 o 
  -7   2  13       23.54       30.10      5.46 o 
  -6   2  13      110.44      108.28      4.95 o 
  -5   2  13      168.15      175.13      6.35 o 
  -3   2  13      247.38      276.58      8.21 o 
  -2   2  13      269.20      251.89      7.81 o 
  -1   2  13        8.94        9.53      2.38 o 
   0   2  13       36.97       31.46      3.09 o 
   1   2  13       90.62       84.13      4.75 o 
   2   2  13       23.51       16.73      4.49 o 
   3   2  13        6.30       11.52      4.28 o 
   4   2  13       19.30       16.52      4.79 o 
 -11   3  13       16.15       12.95      4.90 o 
 -10   3  13       31.84       50.79      6.53 o 
  -9   3  13       17.83       19.68      4.59 o 
  -8   3  13      121.87      124.85      5.44 o 
  -7   3  13       54.31       52.76      3.67 o 
  -6   3  13      208.86      194.50      9.74 o 
  -5   3  13      310.21      292.49     10.10 o 
  -4   3  13      251.53      236.18     14.49 o 
  -3   3  13      171.73      163.25      6.10 o 
  -2   3  13       10.49       14.16      2.48 o 
  -1   3  13        3.03        4.13      2.16 o 
   0   3  13       20.22       13.64      2.61 o 
   1   3  13       43.20       36.80      3.41 o 
   2   3  13       24.21       24.02      3.12 o 
   3   3  13       43.78       43.35      8.31 o 
 -11   4  13        9.33       12.24      5.00 o 
 -10   4  13       77.82       85.17      8.06 o 
  -9   4  13       12.01       16.42      4.49 o 
  -8   4  13       16.61       15.35      4.23 o 
  -7   4  13       39.84       38.23      3.93 o 
  -6   4  13      107.78       85.66      5.41 o 
  -5   4  13       32.41       32.09      5.66 o 
  -4   4  13       62.24       66.50      4.12 o 
  -3   4  13       10.94       12.78      3.21 o 
  -2   4  13        3.50        2.34      2.10 o 
  -1   4  13      122.37      110.61      5.08 o 
   0   4  13       30.98       34.91      3.32 o 
   1   4  13       26.21       34.84      3.77 o 
   2   4  13      106.53      110.64      5.41 o 
   3   4  13       56.71       59.17      5.35 o 
 -10   5  13       33.05       30.80      5.81 o 
  -9   5  13       25.70       20.70      5.00 o 
  -8   5  13       97.42      100.61      5.02 o 
  -7   5  13       14.30       19.87      2.79 o 
  -6   5  13       55.28       58.23      3.94 o 
  -5   5  13       28.72       29.03      4.54 o 
  -4   5  13       61.11       60.21      5.46 o 
  -3   5  13       40.69       39.03      3.32 o 
  -2   5  13       18.29       19.75      3.21 o 
  -1   5  13       18.60       18.39      2.70 o 
   0   5  13       39.04       41.78      3.59 o 
   1   5  13       16.23       20.96      5.05 o 
   2   5  13       53.25       51.94      4.07 o 
   3   5  13        1.51        2.91      4.13 o 
 -10   6  13       15.09       12.95      4.90 o 
  -9   6  13       49.42       36.92      5.61 o 
  -8   6  13        5.86        7.12      3.98 o 
  -7   6  13       30.98       27.62      4.49 o 
  -6   6  13      111.42      103.36      5.04 o 
  -5   6  13       13.63       16.12      2.66 o 
  -4   6  13      111.00      109.73      5.11 o 
  -3   6  13       91.46       77.32      6.99 o 
  -2   6  13       92.39      100.32      4.99 o 
  -1   6  13       13.84       19.06      2.81 o 
   0   6  13        0.12        0.05      2.09 o 
   1   6  13       58.32       66.36      4.50 o 
   2   6  13        3.21        7.14      2.70 o 
 -10   7  13       53.93       57.12      7.04 o 
  -9   7  13       89.57      100.16      8.16 o 
  -8   7  13       30.12       30.18      3.35 o 
  -7   7  13      194.26      200.86      7.09 o 
  -6   7  13       44.11       39.95      5.81 o 
  -5   7  13       48.73       45.40      3.72 o 
  -4   7  13       77.28       81.06      4.63 o 
  -3   7  13       25.86       30.00      3.88 o 
  -2   7  13       71.57       68.63      4.69 o 
  -1   7  13        1.63        0.58      2.70 o 
   0   7  13      146.56      140.11      6.12 o 
   1   7  13       30.03       30.24      3.51 o 
   2   7  13       31.15       33.09      7.55 o 
  -8   8  13       28.03       25.76      4.33 o 
  -7   8  13       14.00        9.28      2.70 o 
  -6   8  13        7.29        7.49      5.41 o 
  -5   8  13       31.15       28.24      4.54 o 
  -4   8  13       89.06       79.50      4.71 o 
  -3   8  13       85.35       78.11      5.76 o 
  -2   8  13       18.11       14.33      2.88 o 
  -1   8  13        0.27        0.66      4.03 o 
   0   8  13        4.47        2.39      2.02 o 
   1   8  13       11.87       13.13      3.11 o 
  -8   9  13       95.98       90.06      6.73 o 
  -7   9  13        3.73        2.35      3.37 o 
  -6   9  13       58.18       55.55      4.28 o 
  -5   9  13      137.72      146.58      6.23 o 
  -4   9  13      171.06      168.67      6.78 o 
  -3   9  13       12.19        6.90      2.69 o 
  -2   9  13        1.22       -1.17      1.89 o 
  -1   9  13       39.43       42.91      4.51 o 
   0   9  13       90.84       91.73      4.33 o 
   1   9  13      108.96      114.44      5.90 o 
  -7  10  13       18.52       11.73      3.88 o 
  -6  10  13        2.89        1.53      3.37 o 
  -5  10  13       25.55       24.27      4.49 o 
  -4  10  13      108.67      111.37      5.69 o 
  -3  10  13        6.11       12.78      2.99 o 
  -2  10  13       15.40       17.33      2.63 o 
  -1  10  13       28.70       28.74      2.96 o 
   0  10  13      114.89      128.72      5.22 o 
  -6  11  13       32.86       31.41      5.00 o 
  -5  11  13        4.39        6.43      3.98 o 
  -4  11  13       15.63       17.07      3.28 o 
  -3  11  13       33.39       37.02      3.23 o 
  -2  11  13        3.76        7.56      2.39 o 
  -7  -9  14       21.63       25.50      5.71 o 
  -6  -9  14       30.29       31.72      5.81 o 
  -5  -9  14        0.35        1.84      3.77 o 
  -8  -8  14       28.86       29.27      6.02 o 
  -7  -8  14        9.07        7.44      4.49 o 
  -6  -8  14       19.75       14.79      5.00 o 
  -5  -8  14       11.01       11.83      4.39 o 
  -4  -8  14       16.94       13.97      4.28 o 
  -3  -8  14       46.62       43.86      5.61 o 
  -9  -7  14       51.69       59.77      7.55 o 
  -8  -7  14       16.27       18.97      5.30 o 
  -7  -7  14       81.43       81.09      7.45 o 
  -6  -7  14       10.24        9.79      4.18 o 
  -5  -7  14       84.76       84.66      7.55 o 
  -4  -7  14        7.92       16.11      4.28 o 
  -3  -7  14       31.37       24.99      4.79 o 
  -2  -7  14       65.49       63.24      6.83 o 
  -9  -6  14       64.86       76.39      7.75 o 
  -8  -6  14        1.52        3.77      4.08 o 
  -7  -6  14       96.10       84.96      7.96 o 
  -6  -6  14       29.22       29.68      5.20 o 
  -5  -6  14       18.13       18.97      4.59 o 
  -4  -6  14       17.23       17.75      4.28 o 
  -3  -6  14       23.01       25.80      4.69 o 
  -2  -6  14        3.92        7.75      3.67 o 
  -1  -6  14       17.54       17.13      4.18 o 
   0  -6  14       50.13       50.38      6.02 o 
 -10  -5  14       87.60       97.51      9.28 o 
  -9  -5  14       89.79       93.43      8.77 o 
  -8  -5  14       21.41       18.56      5.20 o 
  -7  -5  14      191.33      190.15     11.02 o 
  -6  -5  14       27.30       23.76      4.90 o 
  -5  -5  14       46.39       45.69      5.71 o 
  -4  -5  14       89.63       77.72      6.73 o 
  -3  -5  14      131.05      127.20      8.47 o 
  -2  -5  14       15.37       11.01      3.88 o 
  -1  -5  14      111.11       98.64      7.55 o 
   0  -5  14       17.28       18.05      4.39 o 
   1  -5  14        8.61       14.89      4.49 o 
 -10  -4  14       14.65       20.70      5.71 o 
  -9  -4  14       24.51       32.94      6.02 o 
  -8  -4  14        3.04        4.79      3.77 o 
  -7  -4  14       33.02       32.13      5.30 o 
  -6  -4  14       85.38       76.60      7.24 o 
  -5  -4  14       75.24       70.17      6.94 o 
  -4  -4  14       38.65       30.29      4.90 o 
  -3  -4  14       45.19       39.16      5.30 o 
  -2  -4  14       63.44       70.17      6.53 o 
  -1  -4  14        1.89        4.18      3.47 o 
   0  -4  14       43.86       50.49      5.81 o 
   1  -4  14       31.63       38.76      5.41 o 
   2  -4  14       16.37       18.36      4.69 o 
 -10  -3  14      105.98      110.77      9.49 o 
  -9  -3  14        3.29        2.35      3.88 o 
  -8  -3  14      152.22      158.42     10.30 o 
  -7  -3  14       34.46       36.82      5.41 o 
  -6  -3  14        4.57        1.63      3.57 o 
  -5  -3  14       42.96       42.43      5.61 o 
  -4  -3  14       17.43       17.03      4.18 o 
  -3  -3  14      115.69      102.21      7.45 o 
  -2  -3  14       97.84       95.68      7.45 o 
  -1  -3  14       29.54       28.76      4.79 o 
   0  -3  14        1.30        2.75      3.47 o 
   1  -3  14        5.07       12.44      4.18 o 
   2  -3  14       19.11       21.83      4.69 o 
 -10  -2  14       34.01       29.98      6.22 o 
  -9  -2  14       18.92       12.44      4.90 o 
  -8  -2  14       25.10       22.74      5.10 o 
  -7  -2  14       47.89       42.12      5.92 o 
  -6  -2  14       85.91       75.38      6.83 o 
  -5  -2  14        6.03        3.98      3.67 o 
  -4  -2  14       25.14       24.27      4.39 o 
  -3  -2  14      187.63      201.58     10.41 o 
  -2  -2  14       82.34       88.23      7.24 o 
  -1  -2  14       73.21       80.47      7.04 o 
   0  -2  14       11.54        7.65      3.77 o 
   1  -2  14      177.40      173.83      9.79 o 
   2  -2  14       62.91       71.29      6.83 o 
 -10  -1  14       21.80       15.81      4.69 o 
  -9  -1  14       59.87       55.69      6.63 o 
  -8  -1  14       12.76       12.34      4.39 o 
  -7  -1  14        4.69       -1.12      3.26 o 
  -6  -1  14       53.37       43.45      5.71 o 
  -5  -1  14      208.69      201.69     10.71 o 
  -4  -1  14       73.77       70.89      6.94 o 
  -3  -1  14      154.83      141.79      8.98 o 
  -2  -1  14       73.66       66.50      6.53 o 
  -1  -1  14       11.65       13.36      3.98 o 
   0  -1  14       29.66       31.62      4.90 o 
   1  -1  14       39.14       38.35      5.51 o 
   2  -1  14      186.97      183.31     10.41 o 
 -11   0  14       25.53       34.57      6.43 o 
 -10   0  14       60.79       65.28      7.34 o 
  -9   0  14       20.01       17.95      4.79 o 
  -8   0  14      114.26      112.41      8.67 o 
  -7   0  14        6.00        4.39      3.47 o 
  -6   0  14       21.34       17.44      4.28 o 
  -5   0  14      164.94      165.36      9.79 o 
  -4   0  14      587.14      614.12     21.85 o 
  -3   0  14      114.88      103.43      7.55 o 
  -2   0  14        0.06        1.53      3.26 o 
  -1   0  14        7.92        6.12      3.57 o 
   0   0  14        2.27        2.96      3.57 o 
   1   0  14        5.63        2.04      3.67 o 
   2   0  14        0.21       13.87      4.39 o 
 -10   1  14       22.53       27.13      5.71 o 
  -9   1  14       60.38       55.79      6.83 o 
  -8   1  14       13.38       18.26      4.69 o 
  -7   1  14        4.27        2.45      3.47 o 
  -6   1  14       52.10       45.08      5.81 o 
  -5   1  14      201.11      187.30     10.51 o 
  -4   1  14       69.83       62.32      6.53 o 
  -3   1  14      156.21      159.34      9.38 o 
  -2   1  14       75.58       74.15      6.73 o 
  -1   1  14       12.14        6.02      3.26 o 
   0   1  14       30.97       29.17      4.69 o 
   1   1  14       39.58       35.80      5.10 o 
   2   1  14      185.35      174.54     10.10 o 
 -10   2  14       34.61       32.94      6.02 o 
  -9   2  14       19.18       13.67      4.59 o 
  -8   2  14       25.58       32.53      5.41 o 
  -7   2  14       47.82       53.34      6.02 o 
  -6   2  14       87.59       81.75      4.52 o 
  -5   2  14        6.42        6.17      2.31 o 
  -4   2  14       23.81       27.98      3.13 o 
  -3   2  14      185.31      209.02      7.14 o 
  -2   2  14       84.00       89.80      4.89 o 
  -1   2  14       73.47       80.11      4.66 o 
   0   2  14       11.62       11.70      2.67 o 
   1   2  14      179.31      176.38      9.90 o 
   2   2  14       63.18       70.48      6.73 o 
 -10   3  14      107.43      116.79      9.38 o 
  -9   3  14        3.59       -0.71      3.57 o 
  -8   3  14      150.72      151.11     11.22 o 
  -7   3  14       34.98       29.49      3.30 o 
  -6   3  14        3.59        5.56      2.32 o 
  -5   3  14       43.36       40.03      3.44 o 
  -4   3  14       16.88       19.85      4.54 o 
  -3   3  14      119.03      110.67      5.36 o 
  -2   3  14       96.72       92.85      4.93 o 
  -1   3  14       28.34       30.19      3.34 o 
   0   3  14        1.43       -1.70      4.18 o 
   1   3  14        5.57        7.97      3.47 o 
   2   3  14       19.57       22.94      3.24 o 
 -10   4  14       14.80       27.03      5.71 o 
  -9   4  14       23.96       21.62      5.00 o 
  -8   4  14        3.20        2.58      2.28 o 
  -7   4  14       31.90       26.64      3.23 o 
  -6   4  14       84.07       75.81      4.56 o 
  -5   4  14       75.84       70.45      4.40 o 
  -4   4  14       38.40       35.26      3.45 o 
  -3   4  14       44.87       47.39      4.28 o 
  -2   4  14       62.92       66.57      4.36 o 
  -1   4  14        1.80        0.10      2.96 o 
   0   4  14       45.48       52.88      4.15 o 
   1   4  14       31.65       34.92      3.60 o 
   2   4  14       16.30       16.18      3.05 o 
 -10   5  14       85.10       88.94      8.47 o 
  -9   5  14       88.73       94.35      8.26 o 
  -8   5  14       22.57       23.17      3.06 o 
  -7   5  14      188.94      190.60      7.09 o 
  -6   5  14       25.03       21.33      3.04 o 
  -5   5  14       48.73       50.68      3.92 o 
  -4   5  14       92.87       79.20      4.65 o 
  -3   5  14      129.56      124.17      5.61 o 
  -2   5  14       13.87       15.66      3.21 o 
  -1   5  14      114.93      104.95      5.23 o 
   0   5  14       16.94       17.69      3.10 o 
   1   5  14        8.57        7.20      4.39 o 
  -9   6  14       64.00       64.05      7.24 o 
  -8   6  14        1.40        1.58      4.18 o 
  -7   6  14       97.40       88.64      4.99 o 
  -6   6  14       28.97       28.29      3.22 o 
  -5   6  14       16.44       12.40      2.73 o 
  -4   6  14       17.18       19.58      4.69 o 
  -3   6  14       24.58       27.04      3.24 o 
  -2   6  14        4.07        6.48      2.52 o 
  -1   6  14       17.35       20.58      3.05 o 
   0   6  14       50.81       50.08      4.11 o 
   1   6  14       17.25       18.81      3.25 o 
  -9   7  14       50.93       65.68      7.24 o 
  -8   7  14       16.27       20.42      3.37 o 
  -7   7  14       81.80       69.81      4.75 o 
  -6   7  14       10.36        7.13      2.66 o 
  -5   7  14       81.60       74.39      4.67 o 
  -4   7  14        7.79        9.97      2.70 o 
  -3   7  14       31.96       19.76      3.10 o 
  -2   7  14       66.92       73.04      4.67 o 
  -1   7  14        9.84        9.74      2.81 o 
   0   7  14       10.27       10.78      2.99 o 
  -8   8  14       29.02       22.92      3.28 o 
  -7   8  14        8.86        7.73      2.67 o 
  -6   8  14       18.29       16.84      3.12 o 
  -5   8  14       12.17       11.70      2.81 o 
  -4   8  14       18.55       13.83      2.96 o 
  -3   8  14       47.31       43.27      3.95 o 
  -2   8  14       22.83       28.66      3.50 o 
  -1   8  14       64.81       69.83      4.82 o 
   0   8  14       50.26       51.10      4.24 o 
  -7   9  14       21.99       18.26      4.39 o 
  -6   9  14       30.52       29.52      4.69 o 
  -5   9  14        0.42        2.09      2.54 o 
  -4   9  14      143.14      137.20      6.34 o 
  -3   9  14       36.00       34.02      3.75 o 
  -2   9  14        6.30        5.71      2.74 o 
  -1   9  14        0.28        6.93      2.96 o 
  -5  10  14        0.93        3.35      2.63 o 
  -4  10  14        7.16        9.36      3.10 o 
  -3  10  14       55.59       56.16      4.50 o 
  -6  -8  15        0.78       -2.65      3.77 o 
  -5  -8  15       32.53       45.69      6.32 o 
  -4  -8  15       13.89       15.30      5.00 o 
  -7  -7  15       78.70       75.58      8.06 o 
  -6  -7  15        4.47        7.14      4.39 o 
  -5  -7  15       76.29       86.70      8.06 o 
  -4  -7  15       22.69       21.62      5.00 o 
  -3  -7  15       12.26       12.34      4.39 o 
  -2  -7  15       67.75       70.38      7.24 o 
  -8  -6  15       10.14       12.24      5.00 o 
  -7  -6  15       49.28       43.14      6.43 o 
  -6  -6  15       13.58       16.11      4.79 o 
  -5  -6  15       79.81       74.76      7.45 o 
  -4  -6  15       12.68       21.72      4.90 o 
  -3  -6  15       14.10       12.95      4.49 o 
  -2  -6  15       13.45       11.12      4.08 o 
  -1  -6  15       28.53       28.76      5.20 o 
  -9  -5  15       47.00       33.86      6.32 o 
  -8  -5  15       59.30       57.73      7.34 o 
  -7  -5  15        3.59       -0.20      3.77 o 
  -6  -5  15       24.03       26.11      5.10 o 
  -5  -5  15        3.63        1.73      3.77 o 
  -4  -5  15        1.17       -0.92      3.37 o 
  -3  -5  15       17.68        8.57      4.08 o 
  -2  -5  15       10.45       14.79      4.39 o 
  -1  -5  15       68.07       68.34      7.04 o 
   0  -5  15        1.44        1.94      3.47 o 
  -9  -4  15        3.81       -2.65      4.08 o 
  -8  -4  15       13.12       18.97      5.00 o 
  -7  -4  15       21.72       21.62      5.20 o 
  -6  -4  15       72.26       78.33      7.55 o 
  -5  -4  15       35.53       35.19      5.51 o 
  -4  -4  15       26.39       21.52      5.00 o 
  -3  -4  15       28.45       40.90      5.61 o 
  -2  -4  15       32.58       37.74      5.41 o 
  -1  -4  15       18.86       14.69      4.49 o 
   0  -4  15        5.29        4.08      3.88 o 
  -9  -3  15        1.90        0.92      3.98 o 
  -8  -3  15      151.08      169.23     10.91 o 
  -7  -3  15       13.09        6.32      4.08 o 
  -6  -3  15      101.45       88.84      7.85 o 
  -5  -3  15        3.78       -1.63      3.37 o 
  -4  -3  15      104.10      103.73      8.26 o 
  -3  -3  15       19.18       19.17      4.69 o 
  -2  -3  15       31.83       28.15      5.20 o 
  -1  -3  15       78.44       67.32      7.04 o 
   0  -3  15        3.30        3.37      3.47 o 
   1  -3  15       17.69        9.69      4.28 o 
  -9  -2  15        8.62       17.03      5.30 o 
  -8  -2  15        5.83       14.58      4.90 o 
  -7  -2  15       94.39       75.99      7.65 o 
  -6  -2  15      113.76       95.07      8.06 o 
  -5  -2  15       18.44       12.44      4.49 o 
  -4  -2  15       28.74       32.74      5.20 o 
  -3  -2  15      101.25      107.00      8.16 o 
  -2  -2  15       34.08       31.82      5.30 o 
  -1  -2  15      115.60      130.87      9.08 o 
   0  -2  15       77.44       73.95      7.34 o 
   1  -2  15       21.65       18.15      4.79 o 
 -10  -1  15       35.07       36.82      6.53 o 
  -9  -1  15       70.52       70.78      7.65 o 
  -8  -1  15       32.15       31.62      5.81 o 
  -7  -1  15       20.83       29.47      5.51 o 
  -6  -1  15       95.83       82.21      7.65 o 
  -5  -1  15       60.28       61.60      6.83 o 
  -4  -1  15      100.70       90.47      7.75 o 
  -3  -1  15       60.00       60.99      6.63 o 
  -2  -1  15       89.09       87.72      7.65 o 
  -1  -1  15       10.68       17.24      4.59 o 
   0  -1  15        2.86        1.02      3.47 o 
   1  -1  15       57.21       59.56      6.73 o 
 -10   0  15       16.98       17.85      5.41 o 
  -9   0  15       14.02       18.77      5.20 o 
  -8   0  15       34.67       35.39      5.92 o 
  -7   0  15        8.42        2.86      3.47 o 
  -6   0  15        0.91       -2.86      3.37 o 
  -5   0  15       89.42       90.98      7.85 o 
  -4   0  15      191.12      179.03     10.51 o 
  -3   0  15       21.98       33.76      5.41 o 
  -2   0  15       15.45       18.66      4.59 o 
  -1   0  15       12.88       12.75      4.39 o 
   0   0  15      118.87      121.89      8.57 o 
   1   0  15       12.97       18.15      4.90 o 
 -10   1  15       35.09       37.53      6.43 o 
  -9   1  15       69.60       67.83      7.45 o 
  -8   1  15       31.63       33.55      5.51 o 
  -7   1  15       23.07       27.43      5.20 o 
  -6   1  15       94.32       76.60      7.34 o 
  -5   1  15       61.49       59.26      6.32 o 
  -4   1  15       99.20      100.88      7.65 o 
  -3   1  15       58.41       58.85      6.43 o 
  -2   1  15       89.74       88.74      7.34 o 
  -1   1  15       10.22       17.24      4.49 o 
   0   1  15        3.01        6.43      4.08 o 
   1   1  15       58.75       50.69      6.32 o 
  -9   2  15        8.80       10.81      4.59 o 
  -8   2  15        6.60        7.85      4.28 o 
  -7   2  15       94.61       81.60      7.55 o 
  -6   2  15      114.04       96.80      7.75 o 
  -5   2  15       18.13       12.13      2.71 o 
  -4   2  15       31.23       34.49      3.88 o 
  -3   2  15       99.35      106.51      8.47 o 
  -2   2  15       32.00       28.86      3.62 o 
  -1   2  15      116.84      129.13      8.98 o 
   0   2  15       77.19       79.05      7.45 o 
   1   2  15       20.76       12.03      4.28 o 
  -9   3  15        1.89        2.86      3.98 o 
  -8   3  15      147.00      151.17     10.20 o 
  -7   3  15       13.39       11.20      2.69 o 
  -6   3  15      105.83      114.47      5.55 o 
  -5   3  15        3.31        4.16      2.91 o 
  -4   3  15      103.41      116.70      7.24 o 
  -3   3  15       18.81       21.32      3.10 o 
  -2   3  15       30.53       30.65      3.46 o 
  -1   3  15       80.15       78.31      4.86 o 
   0   3  15        2.92        2.22      2.54 o 
   1   3  15       18.67       21.42      5.00 o 
  -9   4  15        4.01        4.39      4.39 o 
  -8   4  15       13.58       18.25      3.09 o 
  -7   4  15       21.40       19.42      3.16 o 
  -6   4  15       72.31       63.33      4.79 o 
  -5   4  15       36.01       27.79      3.37 o 
  -4   4  15       26.32       25.00      3.35 o 
  -3   4  15       28.16       32.59      3.56 o 
  -2   4  15       33.74       34.25      3.60 o 
  -1   4  15       19.49       22.58      3.34 o 
   0   4  15        5.19        2.35      2.56 o 
  -9   5  15       46.53       43.96      6.43 o 
  -8   5  15       58.19       59.70      4.47 o 
  -7   5  15        3.21        2.00      2.45 o 
  -6   5  15       24.71       25.89      3.33 o 
  -5   5  15        3.79        4.16      2.58 o 
  -4   5  15        1.43        1.08      3.11 o 
  -3   5  15       17.75       10.49      2.91 o 
  -2   5  15       10.45       11.83      2.84 o 
  -1   5  15       68.43       69.47      4.72 o 
   0   5  15        1.52        5.05      2.67 o 
  -8   6  15       10.04        4.82      5.81 o 
  -7   6  15       49.94       36.17      3.79 o 
  -6   6  15       13.90       12.74      3.72 o 
  -5   6  15       78.97       68.01      4.69 o 
  -4   6  15       12.78       16.94      7.24 o 
  -3   6  15       15.84       18.06      3.09 o 
  -2   6  15       14.05        9.47      2.85 o 
  -1   6  15       28.94       35.11      3.78 o 
  -7   7  15       77.59       80.42      4.99 o 
  -6   7  15        4.76        2.90      2.65 o 
  -5   7  15       75.31       81.33      4.99 o 
  -4   7  15       24.42       24.04      3.42 o 
  -3   7  15       11.59        9.43      2.90 o 
  -2   7  15       68.13       70.94      4.71 o 
  -6   8  15        0.58        3.21      5.15 o 
  -5   8  15       34.14       39.57      4.00 o 
  -4   8  15       13.02        6.88      2.95 o 
  -3   8  15        5.49        5.32      2.80 o 
  -5  -6  16       38.41       32.43      5.81 o 
  -6  -5  16       21.54       13.46      5.10 o 
  -5  -5  16       14.41       19.17      5.10 o 
  -4  -5  16        4.22        2.45      3.77 o 
  -3  -5  16       20.77       18.05      4.90 o 
  -7  -4  16       48.28       38.86      6.43 o 
  -6  -4  16       27.75       24.58      5.41 o 
  -5  -4  16        0.84        3.67      4.18 o 
  -4  -4  16       29.12       33.76      5.81 o 
  -3  -4  16       23.23       22.44      5.00 o 
  -2  -4  16       81.71       68.24      7.34 o 
  -8  -3  16       45.78       53.14      7.14 o 
  -7  -3  16        8.06       12.34      4.49 o 
  -6  -3  16       84.35       77.11      7.55 o 
  -5  -3  16       13.92       11.93      4.79 o 
  -4  -3  16       33.86       31.41      5.61 o 
  -3  -3  16       63.31       52.93      6.53 o 
  -2  -3  16       12.25        9.89      4.59 o 
  -8  -2  16        7.44        8.46      4.69 o 
  -7  -2  16       27.18       23.66      5.30 o 
  -6  -2  16        8.24        8.77      4.59 o 
  -5  -2  16       23.47       17.85      5.00 o 
  -4  -2  16        0.24       -2.35      3.67 o 
  -3  -2  16       46.29       49.87      6.43 o 
  -2  -2  16       18.44       21.93      5.10 o 
  -1  -2  16        4.25        3.67      3.98 o 
  -8  -1  16        3.90        9.38      4.79 o 
  -7  -1  16      201.73      182.20     11.22 o 
  -6  -1  16       79.70       69.15      7.45 o 
  -5  -1  16       10.67        3.06      4.08 o 
  -4  -1  16      103.45       83.23      7.45 o 
  -3  -1  16       62.39       63.03      7.14 o 
  -2  -1  16      138.51      156.17     10.20 o 
  -1  -1  16       37.28       40.59      5.92 o 
  -8   0  16        4.43        3.16      4.28 o 
  -7   0  16      263.44      232.71     12.85 o 
  -6   0  16      139.19      112.61      8.67 o 
  -5   0  16        0.04       -0.82      3.98 o 
  -4   0  16        1.38        9.89      4.39 o 
  -3   0  16        1.67        7.24      4.49 o 
  -2   0  16      101.95      109.75      8.77 o 
  -1   0  16      102.01      113.52      8.98 o 
  -8   1  16        4.59        6.73      4.18 o 
  -7   1  16      198.78      194.03     11.63 o 
  -6   1  16       81.19       59.16      7.04 o 
  -5   1  16       10.27       10.61      4.18 o 
  -4   1  16      101.44       86.70      7.55 o 
  -3   1  16       61.36       74.56      7.55 o 
  -2   1  16      140.24      150.05      9.79 o 
  -1   1  16       37.72       38.76      6.12 o 
  -8   2  16        7.64       11.01      4.59 o 
  -7   2  16       26.36       16.52      4.90 o 
  -6   2  16        7.61        8.77      4.28 o 
  -5   2  16       24.37       21.93      4.90 o 
  -4   2  16        0.41        3.26      3.67 o 
  -3   2  16       45.69       55.58      6.43 o 
  -2   2  16       17.70       22.13      5.00 o 
  -1   2  16        3.70        3.88      4.18 o 
  -8   3  16       47.38       51.20      6.53 o 
  -7   3  16        7.70        7.55      4.39 o 
  -6   3  16       82.32       82.60      4.98 o 
  -5   3  16       13.32       15.00      2.99 o 
  -4   3  16       33.27       33.39      3.56 o 
  -3   3  16       63.08       53.75      4.35 o 
  -2   3  16       11.80       12.98      4.84 o 
  -7   4  16       47.84       41.22      5.66 o 
  -6   4  16       29.58       25.14      3.47 o 
  -5   4  16        0.72       -2.19      2.37 o 
  -4   4  16       27.08       37.03      3.85 o 
  -3   4  16       24.07       27.10      3.46 o 
  -2   4  16       81.60       86.09      5.25 o 
  -6   5  16       21.01       19.27      3.37 o 
  -5   5  16       13.11       12.85      3.16 o 
  -4   5  16        4.28       -1.29      2.49 o 
  -3   5  16       20.28       18.30      3.28 o 
  -5   6  16       38.65       37.81      3.85 o 
                                                 
